# Supplementary material for: Performance of 3 large language models in detecting urinary formed elements
Source: Medicine (Baltimore). 2026 Jun 5;105(23):e49041. doi: 10.1097/MD.0000000000049041 (PMC13246109; doi:10.1097/MD.0000000000049041)
Supplement: Supplementary file 1 [file medi-105-e49041-s001.xlsx]

## Sheet: Sheet1
Number	Deepseek1	Deepseek2	Deepseek3	ChatGPT1	ChatGPT2	ChatGPT3	Gemini1	Gemini2	Gemini3
2021501	Yes, I am ready. Based on the image provided, the object indicated by the arrow appears to be a white blood cell.	Yes, I am ready to analyze the urine sediment image. The object indicated by the arrow appears to be a small, round, and clear structure. Based on the description and the visual appearance, it is likely a yeast or a similar microorganism.	Yes, I am ready to analyze the images. The arrow in the image points to a small, round, and clear structure. Based on the description provided, this object is likely a uric acid crystal. Uric acid crystals are common in urine and can vary in size and shape. They are typically formed when uric acid is not fully dissolved in the urine, often due to conditions such as gout or kidney stones.	It appears that the image is showing a microscopic view of urine sediment, with certain objects marked by arrows. Based on common urine sediment findings, the objects indicated by the arrows seem to be *hyaline casts*. Hyaline casts are clear, colorless, and cylindrical in shape, often seen in urine under microscopic examination. They are typically composed of a matrix of Tamm-Horsfall protein. T…	The objects pointed to by the arrows in the urine sediment image appear to be hyaline casts. These are typically clear, colorless, and cylindrical structures formed from Tamm-Horsfall protein, which is secreted by renal tubular cells. The presence of hyaline casts can be seen in various conditions, often indicating mild renal dysfunction, dehydration, or certain kidney diseases. However, further …	The arrows in the image are pointing to what appear to be hyaline casts. Hyaline casts are clear, colorless, and cylindrical structures that form when mucoproteins secreted by renal tubules precipitate in the urine. They are commonly found in healthy individuals in small numbers, but when present in higher quantities, they can indicate kidney dysfunction, dehydration, or other renal issues. These…	The image you've provided is a microscopic field of urine sediment. The arrows in this image are pointing to dysplastic red blood cells (RBCs), also commonly referred to as dysmorphic red blood cells. Here's a description of their morphological features: Size and Shape Variation: Unlike typical, uniformly biconcave disc-shaped RBCs, the cells indicated by the arrows show significant variation in …	Based on the image provided (2021501.jpg), the objects pointed to by the arrows are **renal tubular epithelial cells**. Here's a description of their morphological features visible in the image: * **Size:** They are larger than red blood cells and slightly larger than white blood cells. * **Shape:** They are generally round to oval, but can sometimes appear more polygonal. * **Nucleus:** They hav…	Based on the image you sent (2021501.jpg), the objects pointed to by the arrows are **dysplastic red blood cells (DRBCs)**, also known as dysmorphic red blood cells. Here's a description of their morphological features, consistent with what is visible in the image: * **Varying size and shape:** Unlike normal red blood cells which are typically uniform biconcave discs, these cells exhibit irregula…
2021502	Yes, I am ready. Based on the image provided, the object indicated by the arrow appears to be a filamentous structure, likely a type of fungal or bacterial filament. The arrow points to a structure that resembles a branching filament with a central core, which is characteristic of certain microorganisms found in urine.	The object indicated by the arrow in the figure is a "fungal hyphal fragment."	Yes, I am ready to analyze the images. The image shows a microscopic view of urine sediment. The arrows in the image point to specific structures. Based on the description and the visual content, the arrow on the left points to a structure that appears to be a filamentous organism, likely a type of bacteria. The arrow on the right points to a structure that appears to be a small, oval-shaped orga…	The objects indicated by the arrows in the image appear to be *bacterial casts* or *bacteria* with accompanying cellular debris. Bacteria in urine can be a sign of urinary tract infection (UTI), especially if seen with white blood cells (pyuria) or red blood cells. If bacteria form casts, this can suggest that the bacteria are actively proliferating within the renal tubules, often associated with…	The objects indicated by the arrows in this microscopic image are likely bacteria or bacterial casts. These structures are often associated with urinary tract infections (UTIs) or other infections in the kidneys. The bacteria seen here appear to be elongated and may have formed chains, which is indicative of a possible bacterial infection in the urinary tract. Further analysis of the patient's cl…	The arrows in this image are pointing to bacterial cells. The shape and appearance of these cells suggest the presence of bacteria in the urine sediment. Bacterial cells are typically round or rod-shaped and may appear singly or in clusters. The presence of bacteria in urine can indicate a urinary tract infection (UTI), particularly if accompanied by other symptoms such as leukocytes or nitrites …	The image you've provided is a microscopic field of urine sediment. The arrows in this image are pointing to yeast cells, many of which are exhibiting budding. Here's a description of their morphological features: Size and Shape: The objects indicated by the arrows are typically oval or ovoid in shape, generally smaller than red blood cells but larger than bacteria. Budding: A key characteristic …	Yes, I'm ready for the next image! Based on the image provided (2021502.jpg), the objects pointed to by the arrows are **budding yeast cells**. Here's a description of their morphological features visible in the image: * **Size:** They are typically oval or round and are generally slightly smaller than red blood cells or similar in size. * **Shape:** They are characteristically oval to round. * *…	Based on the image you sent (2021502.jpg), the objects pointed to by the arrows, as well as many other similar structures throughout the field, are **yeast cells**, specifically appearing to be **budding yeast**. Here's a description of their morphological features: * **Oval or Ovoid Shape:** The individual cells are typically oval or egg-shaped. * **Varying Sizes:** While generally consistent in…
2021503	Yes, I am ready. Based on the image, the object indicated by the arrow appears to be a pyramidal-shaped structure. This is likely a uric acid crystal, which is a common finding in urine sediment. Uric acid crystals can vary in size and shape, but they typically have a pyramidal or pyramid-like appearance.	Yes, I am ready. Based on the image, the object indicated by the arrow is a "pyrite" crystal. Pyrite is a metallic mineral that appears as a metallic luster and is often found in the form of small crystals in urine sediment.	Yes, I am ready to analyze the images. The image shows a microscopic view of urine sediment. The objects indicated by the arrows are likely crystals or mineral deposits. The arrow on the left points to a triangular-shaped crystal, while the arrow on the right points to a smaller, more irregularly shaped crystal. These crystals are typically formed due to the presence of substances in the urine th…	The objects indicated by the arrows in the image appear to be urinary crystals. Specifically, they seem to be calcium oxalate crystals. Calcium oxalate crystals are commonly found in urine and can vary in shape, often appearing as envelopes (monohydrate form) or dumbbell-shaped (dihydrate form). The presence of calcium oxalate crystals in urine can sometimes be normal, especially in concentrated …	The objects indicated by the arrows in the image are likely calcium oxalate crystals. These are commonly found in urine and can appear as colorless, square-shaped crystals with an "X" shape in the center. The presence of these crystals is generally considered normal in urine, especially in a concentrated sample, but may also be linked to conditions like kidney stones or certain metabolic disorder…	The arrows in the image point to calcium phosphate crystals. These crystals are typically seen in alkaline urine and may appear as rectangular or pyramid-shaped structures. Their presence is often considered normal but can also be associated with conditions like hypercalciuria, kidney stones, or metabolic disorders affecting calcium balance. It's important to consider clinical symptoms and other …	The image you've provided is a microscopic field of urine sediment. The arrows in this image are pointing to renal tubular epithelial cells (RTECs), some of which appear to be degenerating or in clusters. Here's a description of their morphological features: Size and Shape: RTECs are typically round to oval in shape, often slightly larger than white blood cells but smaller than transitional or sq…	Based on the image provided (2021503.jpg), the objects pointed to by the arrows appear to be **red blood cell ghosts (shadow cells)**. Here's a description of their morphological features visible in the image: * **Shape:** They maintain the biconcave disc shape of red blood cells, appearing as faint, ring-like structures. * **Color/Appearance:** They are pale, colorless, and highly refractile, la…	Based on the image you sent (2021503.jpg), the objects pointed to by the arrows, particularly the one on the right, are **dysplastic red blood cells (DRBCs)**, also known as dysmorphic red blood cells. The arrow on the top left points to another dysmorphic red blood cell, while the prominent square structures are calcium oxalate dihydrate crystals. Let's focus on the objects indicated by the arro…
2021504	Yes, I am ready. Based on the image provided, the object indicated by the arrow is a "Whelan-type cyst," which is a type of cystic structure found in the urine formed fraction.	The object indicated by the arrow in the figure is a "microscopic urine sediment." The image shows a detailed view of the urine formed fraction morphology, which is crucial for diagnosing various medical conditions. The arrows point to specific structures within the urine sediment, which can be indicative of different types of microorganisms or other substances present in the urine.	Yes, I am ready to analyze the urine organic fraction morphology indicated by the arrows in the image. Based on the visual content, the object indicated by the arrow is a **WBC (White Blood Cell)**.	The objects indicated by the arrows in the image appear to be granular casts. Granular casts are a type of urinary cast composed of degenerated cells and protein material, which give them a granular appearance. The presence of granular casts in urine can indicate renal pathology, such as glomerulonephritis, acute tubular necrosis, or other kidney diseases that result in damage to the renal tubule…	The object indicated by the arrows in the image is most likely a renal tubular cast or granular cast. These casts are often composed of cells, debris, and proteins, which may be shed from the renal tubules in the case of kidney injury or disease. The granular appearance is a result of the degradation of cellular material within the cast. The presence of granular casts can be associated with more …	The arrows in the image are pointing to granular casts. These casts are a type of urinary sediment formed by the degeneration of cellular casts, such as red or white blood cells. They appear as granular or particle-like structures and are typically associated with conditions such as acute tubular necrosis, glomerulonephritis, or other forms of kidney damage. The presence of granular casts in urin…	The image you've provided is a microscopic field of urine sediment. The object pointed to by the arrows is a granular cast. Here's a description of its morphological features: Shape and Size: It is an elongated, cylindrical structure with relatively parallel sides, characteristic of a cast formed within the renal tubules. Its overall size suggests it filled the lumen of a tubule. Composition: The…	Based on the image provided (2021504.jpg), the object pointed to by the arrows is a **granular cast**. Here's a description of its morphological features visible in the image: * **Shape:** It is elongated with parallel sides and rounded or blunt ends, characteristic of a urinary cast. This shape is formed within the renal tubules. * **Composition:** The cast is packed with fine or coarse granules…	Based on the image you sent (2021504.jpg), the prominent, elongated object pointed to by the arrows is a **granular cast**. Here's a description of its morphological features: * **Shape and Size:** It is a large, cylindrical structure with parallel sides and rounded or blunt ends, typical of a urinary cast. Its size suggests it formed within a renal tubule. * **Composition:** The cast is densely …
2021505	Yes, I am ready. Based on the image, the object indicated by the arrow appears to be a white blood cell. The arrow points to a small, round, and slightly irregularly shaped cell, which is consistent with the appearance of a white blood cell in a urine sediment.	The object indicated by the arrow in the figure is a "microcystis." Microcystis is a genus of bacteria that can cause the formation of cysts in the urine, which can be indicative of certain health conditions.	Yes, I am ready to analyze the images. The arrow in the image points to a structure that appears to be a bacterial cystate, which is a common finding in urine sediment. The cystate is formed when bacteria produce cystine, a toxic amino acid, leading to the accumulation of cystine crystals. This can be a sign of urinary tract infections or other conditions affecting kidney function.	The objects indicated by the arrows in the image appear to be hyaline casts. Hyaline casts are typically clear, colorless, and cylindrical, and they are often found in urine microscopy. These casts are primarily composed of Tamm-Horsfall protein, which is secreted by the cells of the renal tubules. The presence of hyaline casts is generally associated with conditions such as concentrated urine, d…	The objects indicated by the arrows in this microscopic image are hyaline casts. These are transparent, colorless cylindrical structures that can be found in urine sediments. Hyaline casts are typically composed of Tamm-Horsfall protein, a protein secreted by renal tubular cells, and they are often seen in normal urine or in conditions like dehydration, fever, or mild renal disease. If they appea…	The arrows in the image point to mucus threads. Mucus threads in urine sediment are typically long, thread-like structures that are translucent and may be seen under the microscope. These threads are usually considered a normal finding in urine, especially in the absence of other significant abnormalities, and they are often a result of the mucus produced by the urethra or the lower urinary tract…	The image you provided is a microscopic view of urine sediment. The arrows in the image are pointing to a renal tubular cast. Here's a description of its morphological features and why it's identified as such: Shape and Size: It appears as an elongated, cylindrical structure with relatively parallel sides, which is characteristic of a cast formed within the renal tubules. Composition: The cast ap…	Based on the image provided (2021505.jpg), the object pointed to by the arrows is a **hyaline cast**. Here's a description of its morphological features visible in the image: * **Shape:** It is elongated with parallel sides and typically rounded or blunt ends, characteristic of a urinary cast formed in the renal tubules. * **Composition:** Hyaline casts are primarily composed of Tamm-Horsfall pro…	Based on the image you sent (2021505.jpg), the elongated, translucent object pointed to by the arrows is a **hyaline cast**. Here's a description of its morphological features: * **Shape and Size:** It is typically cylindrical with parallel sides and often rounded or blunt ends, reflecting the shape of the renal tubules in which it formed. It can vary in length and width. * **Composition:** Hyali…
2021506	Yes, I am ready. The object indicated by the arrow in the figure is a "Whipple's vesicle."	Yes, I am ready to analyze the urine sediment image. The object indicated by the arrow appears to be a single, round, and well-defined cell. Based on the description provided, it is likely a neutrophil, which is a type of white blood cell. Neutrophils are commonly found in urine and can indicate infection or inflammation in the body.	Yes, I am ready to analyze the urine sediment image. The object indicated by the arrow appears to be a single, round, and well-defined cell. This cell is likely a neutrophil, which is a type of white blood cell. Neutrophils are commonly found in urine and can indicate infection or inflammation in the body.	The object indicated by the arrow in the image appears to be a red blood cell (RBC). Red blood cells in urine, also known as hematuria, may suggest several possible conditions, including urinary tract infections, kidney stones, glomerulonephritis, or trauma to the urinary tract. The presence of intact red blood cells can indicate bleeding within the urinary tract, whether from the kidneys, bladde…	The object indicated by the arrow in this microscopic image appears to be a red blood cell (RBC). The RBC shown here is likely a dysmorphic red blood cell, which can be associated with glomerular damage or glomerulonephritis. These cells may appear irregular in shape due to their passage through damaged glomerular membranes. The presence of RBCs in urine (hematuria) may suggest various underlying…	The object indicated by the arrow in the image is a white blood cell (WBC), commonly referred to as a pus cell in urine sediment. These cells are part of the immune response and can be present in urine when there is inflammation or infection in the urinary tract. The presence of white blood cells in the urine, particularly in significant numbers, is commonly associated with urinary tract infectio…	The image you've provided is a microscopic field of urine sediment. The object pointed to by the arrow is a white blood cell (WBC), specifically a neutrophil, which is the most common type of WBC found in urine. Here's a description of its morphological features: Size: WBCs are typically larger than red blood cells (RBCs) but smaller than most renal tubular epithelial cells. In this field, the ce…	Based on the image provided (2021506.jpg), the object pointed to by the arrow is a **white blood cell (leukocyte)**, likely a neutrophil. Here's a description of its morphological features visible in the image: * **Size:** White blood cells are typically larger than red blood cells (RBCs) but smaller than renal tubular epithelial cells. They are generally 10-12 micrometers in diameter. In this im…	I am ready! Please send me the image. Based on the image you sent (2021506.jpg), the object pointed to by the arrow is a **white blood cell (leukocyte)**, likely a neutrophil, that is undergoing **glitter cell formation**. Here's a description of its morphological features: * **Size:** It's larger than a red blood cell (RBC), which is typical for a white blood cell. * **Granular Cytoplasm:** The …
2021507	Yes, I am ready. The object indicated by the arrow in the figure is a urinalysis specimen showing a urinalysis formed fraction. The urine formed fraction is a part of the urine sample that has undergone processing and is used for further analysis. The urinalysis formed fraction is typically used to identify the presence of specific substances in the urine, such as bacteria, crystals, or other sub…	Yes, I am ready. Based on the image, the object indicated by the arrow appears to be a white blood cell. The arrow points to a small, round, and slightly irregularly shaped cell with a nucleus, which is characteristic of a white blood cell.	The object indicated by the arrow is a "white blood cell."	The object indicated by the arrow in the image appears to be a dysmorphic red blood cell. Dysmorphic red blood cells in urine are typically associated with glomerular bleeding, often seen in conditions like glomerulonephritis. These cells may appear fragmented or irregular in shape due to the mechanical stresses placed on them as they pass through the glomerular capillaries, which are often damag…	The object indicated by the arrow in this microscopic image is a renal tubular epithelial cell (RTEC). These cells are typically seen in the urine when there is damage to the renal tubules, such as in conditions like acute tubular necrosis, interstitial nephritis, or severe kidney injury. Renal tubular epithelial cells are important markers of tubular injury, and their presence in the urine sugge…	The object indicated by the arrow in the image is a renal tubular epithelial cell (RTEC). These cells are typically seen in urine when there is damage or injury to the renal tubules. The presence of renal tubular epithelial cells is often associated with conditions such as acute tubular necrosis (ATN), interstitial nephritis, or other forms of kidney injury. These cells may have a characteristic …	The image you've provided is a microscopic field of urine sediment. The object pointed to by the arrow is a squamous epithelial cell. Here's a description of its morphological features: Size: Squamous epithelial cells are the largest cells commonly found in urine sediment. The cell in the image clearly demonstrates this large size relative to the field of view. Shape: They are typically large, fl…	Based on the image provided (2021507.jpg), the object pointed to by the arrow is a **squamous epithelial cell**. Here's a description of its morphological features visible in the image: * **Size:** These are the largest cells found in urine sediment, typically 40-60 micrometers in diameter. * **Shape:** They are large, flat, irregular, and polygonal in shape, often with curled or folded edges. * …	Based on the image you sent (2021507.jpg), the large, flat object pointed to by the arrow is a **squamous epithelial cell**. Here's a description of its morphological features: * **Size:** It is a large cell, typically the largest type of cell found in urine sediment. * **Shape:** It is flat and irregular in shape, often polygonal (many-sided) or angular, with distinct edges. * **Nucleus:** It po…
2021508	The object indicated by the arrow in the figure is a uric acid crystal. Uric acid crystals are common in urine and can vary in size and shape. They are typically hexagonal or octahedral in shape and can appear as small, white, or yellowish crystals.	The object indicated by the arrow in the figure is a uric acid crystal. Uric acid crystals are common in urine and can vary in size and shape. They are typically hexagonal or octahedral in shape and can appear as small, white, or yellowish crystals.	The object indicated by the arrow is a "cystine crystal."	The objects indicated by the arrows in the image appear to be uric acid crystals. Uric acid crystals are commonly found in urine, especially under acidic conditions. These crystals typically have a distinctive, rhomboid or needle-like shape. Uric acid crystals can be seen in conditions such as gout, dehydration, or during chemotherapy treatment for malignancies. High concentrations of uric acid c…	The objects indicated by the arrows in this microscopic image are uric acid crystals. These crystals are commonly seen in urine, especially in acidic urine, and they appear as diamond or rhomboid-shaped structures. Uric acid crystals are often associated with conditions such as gout, dehydration, or high purine intake, and they can form when uric acid concentrations in the urine are high. If you …	The objects indicated by the arrows in the image are uric acid crystals. These crystals typically appear as rhomboid or needle-like shapes and are often seen in acidic urine. Uric acid crystals can form when there is excess uric acid in the urine, which can occur in conditions such as gout, dehydration, or certain metabolic disorders. While small amounts of uric acid crystals can be normal, an in…	The image you've provided is a microscopic field of urine sediment. The objects pointed to by the arrows are calcium oxalate crystals. More specifically, they exhibit the characteristic morphology of calcium oxalate monohydrate crystals. Here's a description of their morphological features: Shape: Unlike the more common "envelope" or "pyramid" shape of calcium oxalate dihydrate, the crystals indi…	Based on the image provided (2021508.jpg), the objects pointed to by the arrows are **uric acid crystals**. Here's a description of their morphological features visible in the image: * **Shape:** Uric acid crystals are highly pleomorphic, meaning they can appear in a variety of shapes. In this image, the arrows point to crystals that are primarily **rhombic, four-sided plates**, and some may appe…	Based on the image you sent (2021508.jpg), the objects pointed to by the arrows, and indeed many of the prominent crystals in the field, are **calcium oxalate dihydrate crystals**. Here's a description of their morphological features: * **Shape:** They are typically colorless and often appear as bipyramidal (octahedral) envelopes, resembling a small square with an "X" or cross in the middle. This…
2021509	The object indicated by the arrow in the figure is a "microcystis." Microcystis is a genus of bacteria that can cause microcystins, which are potent toxins. These bacteria are commonly found in warm, oxygen-rich freshwater environments and can cause liver damage if ingested.	The object indicated by the arrow in the figure is a "microcystis." Microcystis is a genus of bacteria that can cause microcystins, which are potent toxins. These bacteria are commonly found in warm, oxygen-rich freshwater environments and can cause liver damage if ingested.	Yes, I am ready to analyze the urine organic fraction morphology indicated by the arrow in the image. Based on the description provided, the object indicated by the arrow is a "microcystic inclusion," which is a type of cystic structure found in urine. Microcystic inclusions are typically composed of cellular debris and are often associated with urinary tract infections (UTIs). They can be identi…	The object indicated by the arrow in the image appears to be an epithelial cell. Epithelial cells in urine can be found as part of normal shedding of cells from the urinary tract, but their presence in large numbers may be indicative of an underlying pathological condition. These cells can come from the renal tubules, bladder, or urethra. In cases of infection, inflammation, or injury to the urin…	The object indicated by the arrow in this microscopic image appears to be a white blood cell (WBC), likely a neutrophil. These cells are commonly found in the urine when there is inflammation or infection, such as in urinary tract infections (UTIs) or pyelonephritis. The presence of WBCs in urine (pyuria) typically indicates an inflammatory response, often due to infection or other renal conditio…	The object indicated by the arrow in the image is a renal epithelial cell. These cells are typically shed from the lining of the renal tubules and may appear in the urine when there is injury or damage to the kidney, such as in conditions like acute tubular necrosis, interstitial nephritis, or other forms of renal pathology. Renal epithelial cells are larger than other types of cells in urine and…	The image you've provided is a microscopic field of urine sediment. The object pointed to by the arrow is a waxy cast. Here's a description of its morphological features: Shape and Size: It is an elongated, cylindrical structure, characteristic of a cast formed within the renal tubules. Waxy casts can be quite broad, as seen here, suggesting formation in dilated tubules. Appearance/Texture: The m…	Based on the image provided (2021509.jpg), the object pointed to by the arrow is a **transitional epithelial cell**. Here's a description of its morphological features visible in the image: * **Size:** Transitional epithelial cells are typically smaller than squamous epithelial cells but larger than renal tubular epithelial cells. Their size can vary, but they are generally 20-30 micrometers in d…	Based on the image you sent (2021509.jpg), the object pointed to by the arrow is a **renal tubular epithelial cell cast**. Here's a description of its morphological features: * **Shape and Size:** It is a cylindrical structure, characteristic of a urinary cast, with parallel sides and rounded or blunt ends. Its size suggests it formed within a renal tubule. * **Composition:** The cast is composed…
2021510	The object indicated by the arrow in the figure is a "microcystis." Microcystis is a genus of bacteria that can cause microcystins, which are potent toxins. In urine formed fraction morphology, microcystis is commonly observed as rod-shaped bacteria with a distinctive appearance.	Yes, I am ready. Based on the image provided, the object indicated by the arrow appears to be a white blood cell. The arrow points to a small, round, and slightly irregularly shaped cell, which is consistent with the appearance of a white blood cell under a microscope.	The object indicated by the arrow in the microscopic picture of the urine sediment is a "bacteriuria" or "urinary tract infection." This is characterized by the presence of bacteria in the urine, which can be identified by the specific morphology of the bacteria in the image. The bacteria are typically rod-shaped and can be seen as elongated, rod-like structures in the urine formed fraction.	The objects indicated by the arrows in the image appear to be bacteria. Bacteria in urine can be indicative of a urinary tract infection (UTI), especially when observed with other signs like white blood cells (pyuria) or symptoms such as dysuria, frequent urination, or fever. The presence of bacteria in the urine often requires further investigation, such as a urine culture, to determine the spec…	The objects indicated by the arrows in this microscopic image are bacteria. These appear as thin, rod-shaped structures, which is typical of gram-negative bacteria such as Escherichia coli (E. coli), which is commonly found in urinary tract infections (UTIs). The presence of bacteria in the urine sediment (bacteriuria) is a strong indicator of an infection in the urinary tract, especially if acco…	The objects indicated by the arrows in the image are bacteria. The rod-shaped structures in the urine sediment suggest the presence of bacterial infection, which is often seen in urinary tract infections (UTIs). These bacteria are typically identified as Gram-negative or Gram-positive rods or cocci depending on the specific type of infection. The presence of bacteria in the urine, especially with…	The image you've provided is a microscopic field of urine sediment. The objects pointed to by the arrows, and indeed dominating the field, are bacteria. Here's a description of their morphological features: Size: Bacteria are the smallest formed elements typically seen in urine sediment, much smaller than red blood cells, white blood cells, or epithelial cells. Shape: In this image, the bacteria …	Based on the image provided (2021510.jpg), the objects pointed to by the arrows, and indeed the predominant elements throughout the field, are **bacteria (specifically, rod-shaped bacteria or bacilli)**. Here's a description of their morphological features visible in the image: * **Size:** They are very small, significantly smaller than red blood cells or white blood cells (which are also sparsel…	Based on the image you sent (2021510.jpg), the objects pointed to by the arrows, and indeed the numerous rod-shaped structures throughout the field, are **bacteria**, specifically appearing as **bacilli (rod-shaped bacteria)**. Here's a description of their morphological features: * **Shape:** They are uniformly rod-shaped (bacillary). * **Size:** They are very small, much smaller than red blood …
2021511	Yes, I am ready. Based on the image provided, the object indicated by the arrow appears to be a filamentous structure. This is likely a bacterial filament, which is a common finding in urine sediment. The arrows point to elongated, thread-like structures that are characteristic of certain bacteria, such as *Escherichia coli* or *Proteus mirabilis*. These bacteria can form filamentous structures i…	The object indicated by the arrow in the microscopic image of the urine sediment is a "cystic structure."	The object indicated by the arrow in the microscopic picture of the urine sediment is a "cystic structure."	The objects indicated by the arrows in the image appear to be granular casts. Granular casts are formed when cellular elements (such as red blood cells, white blood cells, or renal tubular cells) break down and become incorporated into the cast matrix, resulting in a granular appearance. These casts are often associated with various renal conditions, including acute tubular necrosis, glomerulonep…	The object indicated by the arrows in this microscopic image is a granular cast. Granular casts are formed when renal tubular cells or proteins break down into granular particles, and they are often associated with renal pathology, particularly acute tubular necrosis (ATN) or other forms of kidney injury. These casts typically have a gritty, coarse appearance due to the accumulation of cellular d…	The objects indicated by the arrows in the image are granular casts. These casts appear as cylindrical structures with a granular or particulate appearance within them. Granular casts form when cellular casts, such as red or white blood cells, break down or degenerate. Their presence is typically associated with kidney injury or disease, particularly conditions such as acute tubular necrosis (ATN…	The image you've provided is a microscopic field of urine sediment. The elongated, somewhat curved object pointed to by the arrows is a cellular cast, specifically appearing to be a renal tubular epithelial cell (RTEC) cast. Here's a description of its morphological features: Shape and Size: It's an elongated, cylindrical structure, confirming it's a cast formed within the renal tubules. It maint…	Based on the image provided (2021511.jpg), the object pointed to by the arrows is a **red blood cell cast (RBC cast)**. Here's a description of its morphological features visible in the image: * **Shape:** It has the typical elongated, cylindrical shape with parallel sides and often rounded ends, characteristic of a cast formed in the renal tubules. * **Composition:** The cast matrix is densely p…	Based on the image you sent (2021511.jpg), the elongated, cylindrical object pointed to by the arrows is a **waxy cast**. Here's a description of its morphological features: * **Shape and Size:** It is typically broad, rigid, and often fractured, with a highly refractile, homogeneous appearance. It maintains a cylindrical shape, reflecting the renal tubule from which it formed. * **Appearance:** …
2021512	Yes, I am ready. The object indicated by the arrow in the figure is a "microcystis." Microcystis is a genus of bacteria that can cause microcystins, which are potent toxins. These bacteria are commonly found in warm, oxygen-rich freshwater environments and can cause liver damage if ingested.	The object indicated by the arrow in the microscopic picture of the urine sediment is a "cystic structure."	Yes, I am ready. The object indicated by the arrow in the figure is a **cysticercus**.	The object indicated by the arrow in the image appears to be a white blood cell (WBC), specifically a neutrophil. White blood cells in urine, known as pyuria, are typically indicative of an infection or inflammation in the urinary tract. The presence of neutrophils suggests that there might be an active infection, such as a urinary tract infection (UTI), pyelonephritis, or a bladder infection. It…	The object indicated by the arrow in this microscopic image is a renal tubular epithelial cell (RTEC). These cells can appear in the urine when there is damage to the renal tubules, as seen in conditions such as acute tubular necrosis (ATN) or interstitial nephritis. These cells are typically seen when there is kidney injury and may be a marker of renal dysfunction. Their presence in urine sugges…	The object indicated by the arrow in the image is a renal tubular epithelial cell. These cells are typically shed from the lining of the renal tubules and can be found in the urine when there is damage or injury to the kidney. The presence of these cells in urine, especially when found in significant numbers, may indicate conditions such as acute tubular necrosis (ATN), interstitial nephritis, or…	The image you've provided is a microscopic field of urine sediment. The object pointed to by the arrow is a Trichomonas vaginalis trophozoite. Here's a description of its morphological features: Size and Shape: It is a pear-shaped or ovoid flagellate, typically larger than most bacteria and similar in size to a white blood cell, but with a distinct morphology. It's often described as having an ir…	Based on the image provided (2021512.jpg), the object pointed to by the arrow is a **Trichomonas vaginalis trophozoite**. Here's a description of its morphological features visible in the image: * **Size:** *Trichomonas vaginalis* trophozoites are typically 10-30 µm in length, similar in size to or slightly larger than a white blood cell. * **Shape:** They are classically pear-shaped or oval, as …	Based on the image you sent (2021512.jpg), the object pointed to by the arrow is a **Trichomonas vaginalis trophozoite**. Here's a description of its morphological features: * **Size:** It is typically larger than a white blood cell but smaller than a squamous epithelial cell, ranging from 10 to 30 µm in length. * **Shape:** It has a characteristic pear-like or ovoid shape, though it can be quite…
2021513	Yes, I am ready to analyze the images. The images show microscopic views of urine sediment, and I can identify the objects indicated by the arrows. The objects are sperm cells.	Yes, I am ready to analyze the images. The images show microscopic views of urine sediment, and I can identify the objects indicated by the arrows. The objects are sperm cells, which are part of the urine formed fraction morphology used for diagnosis.	Yes, I am ready to analyze the images. The images show microscopic views of urine sediment, with arrows pointing to specific objects. Based on the description, the objects indicated by the arrows are likely to be urine formed fractions with specific morphological characteristics. In the provided image, the objects indicated by the arrows are identified as "尿胆红素结晶" (urinary bilirubin crystals). Th…	The objects indicated by the arrows in the image appear to be spermatozoa (sperm cells). Sperm in the urine, a condition known as spermaturia, can be observed after ejaculation or may indicate retrograde ejaculation (where sperm flows backward into the bladder instead of out through the urethra). If spermatozoa are found in the urine without recent sexual activity, it may be indicative of a medic…	The objects indicated by the arrows in this microscopic image are spermatozoa (sperm cells). These are typically seen in the urine of men and can result from contamination of the urine sample with semen. The presence of sperm in urine is usually not a cause for concern unless it is associated with other symptoms or if there are underlying issues such as retrograde ejaculation or sexual dysfunctio…	The objects indicated by the arrows in the image are sperm cells. These cells are typically present in urine following sexual activity, particularly in males. The presence of sperm in urine can occur naturally due to retrograde ejaculation or when urine is collected after intercourse. In some cases, sperm may also be seen in urine samples from individuals undergoing certain fertility treatments o…	The image you've provided is a microscopic field of urine sediment. The objects pointed to by the arrows are spermatozoa (sperm cells). Here's a description of their morphological features: Head: Each sperm cell has a distinct oval or slightly pear-shaped head, which contains the genetic material. Midpiece: A short, cylindrical midpiece connects the head to the tail. Tail (Flagellum): A long, thi…	Based on the image provided (2021513.jpg), the objects pointed to by the arrows are **spermatozoa (c)**. Here's a description of their morphological features visible in the image: * **Head:** They have a small, oval-shaped head, which is densely packed with genetic material. * **Midpiece (not clearly distinguishable here):** A short segment connecting the head to the tail. * **Tail (Flagellum):**…	Based on the image you sent (2021513.jpg), the objects pointed to by the arrows, and clearly visible throughout the field, are **spermatozoa (sperm cells)**. Here's a description of their morphological features: * **Head:** Each sperm cell has a distinct oval-shaped head, which contains the nucleus. The arrows are pointing directly to these heads. * **Midpiece:** Connecting the head to the tail, …
2021514	The object indicated by the arrow in the figure is a "microcystis." Microcystis is a genus of bacteria that can cause the formation of cysts in the urine, which can be indicative of certain health conditions.	Yes, I am ready to analyze the urine organic fraction morphology. The object indicated by the arrow appears to be a crystal or mineral structure, which is commonly seen in urine sediment. Based on the description, it is likely a uric acid crystal.	Yes, I am ready to analyze the urine sediment image. The object indicated by the arrow appears to be a tubular structure with a pointed end. Based on the context provided, this object is likely a nephroscope, which is a tool used to visualize the urinary tract and collect urine samples.	The object indicated by the arrow in the image appears to be a fiber, likely from the collection of the urine sample or from external contamination. Fibers in urine sediment are often not clinically significant, but it is important to distinguish them from other more significant elements like casts, cells, or crystals. They could be from clothing, bedding, or other materials that inadvertently co…	The object indicated by the arrow in this microscopic image is a bacterial flagellum. Bacterial flagella are long, thin appendages that certain bacteria use for motility. These flagella appear as long, wavy structures in urine sediment and can be seen in samples where bacteria are present, especially in cases of urinary tract infections (UTIs). The presence of bacterial flagella supports the poss…	The object indicated by the arrow in the image is a fiber, which could be a vegetable fiber or artifact. This often appears in urine sediment and is not typically of clinical concern. It is usually introduced during urine collection, especially if the specimen container was not clean, or it may come from dietary sources such as plant fibers. Fiber in urine sediment is not associated with any kidn…	The image you've provided is a microscopic field of urine sediment. The object pointed to by the arrow is a Tyrosine crystal. Here is a description of its morphological features: Shape: Tyrosine crystals typically appear as very fine, slender, colorless or yellow needles. Arrangement: They commonly aggregate into bundles, clusters, or rosettes. The arrow points to a single needle within a larger …	Based on the image provided (2021514.jpg), the object pointed to by the arrow is a **Tyrosine crystal**. Here's a description of its morphological features visible in the image: * **Shape:** Tyrosine crystals typically appear as fine, colorless to yellow-brown, silky needles. They are often seen in sheaves or bundles, radiating from a common center, or as single, very thin needles. The arrow spec…	Based on the image you sent (2021514.jpg), the prominent, elongated object pointed to by the arrow is a **Tyrosine crystal**. It's part of a cluster of needle-like crystals. Here's a description of its morphological features: * **Shape:** Tyrosine crystals typically appear as fine, colorless to yellowish-brown needles. They often cluster together in sheaves, bundles, or rosettes. The arrow is poi…
2021515	Yes, I am ready. The object indicated by the arrow in the figure is a uric acid crystal.	Yes, I am ready to analyze the urine sediment image. The object indicated by the arrow appears to be a filamentous structure, which is characteristic of a bacterial filament. This type of structure is often associated with urinary tract infections (UTIs) and can be indicative of bacterial growth in the urinary system.	Yes, I am ready to analyze the urine sediment image. The object indicated by the arrow appears to be a crystal or mineral deposit. Based on the description provided, it is likely a uric acid crystal, which is commonly found in urine and can be identified by its characteristic hexagonal shape and crystalline structure.	The object indicated by the arrow in the image appears to be a struvite crystal (also known as magnesium ammonium phosphate crystals). Struvite crystals are typically found in alkaline urine and can be associated with urinary tract infections, particularly those caused by urease-producing bacteria (such as Proteus, Klebsiella, or Pseudomonas). The crystals have a characteristic rectangular, coffi…	The object indicated by the arrow in this microscopic image is a calcium phosphate crystal. These crystals typically appear as colorless, prismatic, or needle-like shapes and are found in alkaline urine. Calcium phosphate crystals can be seen in normal urine, but their presence in large amounts may also be associated with conditions such as kidney stones, hypercalciuria, or renal tubular acidosis…	The object indicated by the arrow in the image is a calcium oxalate crystal. These crystals commonly appear in urine as colorless, envelope-shaped or bipyramidal structures. Calcium oxalate crystals can be found in normal urine, particularly when the urine is acidic, but their presence in large quantities can also indicate a predisposition to kidney stone formation. Factors like dehydration, hype…	The image you've provided is a microscopic field of urine sediment. The object pointed to by the arrow is a Cystine crystal. Here is a description of its morphological features: Shape: Cystine crystals are typically colorless, transparent, and classically appear as hexagonal plates with well-defined, sharp angles. The crystal indicated by the arrow clearly exhibits this characteristic hexagonal s…	Based on the image provided (2021515.jpg), the object pointed to by the arrow is a **calcium oxalate monohydrate crystal**. Here's a description of its morphological features visible in the image: * **Shape:** Calcium oxalate monohydrate crystals are highly variable in shape, but the form depicted here, pointed to by the arrow, is classically described as **oval, spindle-shaped, or dumbbell-shape…	Based on the image you sent (2021515.jpg), the object pointed to by the arrow is a **calcium phosphate crystal**, specifically appearing as a long, thin, rectangular plate with oblique ends, or a prism. Here's a description of its morphological features: * **Shape:** The crystal indicated by the arrow is elongated and appears as a relatively flat, rectangular plate with angled or pointed ends, of…
2022501	Yes, I am ready. Based on the image, the object indicated by the arrow appears to be a white blood cell. The arrow points to a small, round, and slightly irregularly shaped cell with a nucleus, which is characteristic of a white blood cell.	The object indicated by the arrow in the figure is a "microcystis." Microcystis is a genus of bacteria that can cause microcystins, which are toxic to humans. In urine, microcystis can be identified by its characteristic appearance, which includes a greenish-blue color and a spherical shape.	The object indicated by the arrow in the figure is a "microcystis." Microcystis is a genus of bacteria that can cause the formation of cysts in the urine, which can be indicative of certain health conditions.	The image you provided appears to show urine sediment under a microscope, with arrows pointing to specific objects. Based on your description, the objects indicated by the arrows are likely renal tubular epithelial cells (RTECs) or renal tubular casts. These are common in urine sediment analysis and can indicate various renal conditions, such as tubular injury or nephritis. Renal tubular epitheli…	The objects indicated by the arrows in this microscopic image appear to be yeast cells. These typically appear as round or oval structures with a bud or budding process. The presence of yeast cells in urine can indicate a fungal infection, often caused by Candida species, and is typically seen in patients with diabetes, immunosuppressive conditions, or prolonged antibiotic use. If you need furthe…	The objects indicated by the arrows in the image are yeast cells. Yeast cells in urine are typically indicative of a fungal infection, often caused by Candida species. The presence of yeast in the urine, particularly in large numbers, is commonly associated with urinary tract infections (UTIs), especially in immunocompromised individuals or those with indwelling catheters. The cells have a charac…	The image you've provided is a microscopic field of urine sediment. The objects pointed to by the arrows are white blood cells (WBCs), specifically showing Brownian motion of their granules, which gives them a shimmering or "glittering" appearance. These are often referred to as "glitter cells". Here's a description of their morphological features: Size and Shape: They are spherical and generally…	The arrows in the microscopic image of the urine sediment are pointing to **renal tubular epithelial cells** (also known as renal epithelial cells). Here's a description of their typical morphological features as seen in urine sediment: * **Size:** They are generally larger than white blood cells but smaller than transitional epithelial cells. Their size can vary somewhat depending on their origi…	Based on the image you provided, the objects pointed to by the arrows appear to be **yeast cells undergoing budding**. Here's a description of their morphological features in this urine sediment microscopic image: * **Size and Shape:** They are typically round to oval and generally smaller than red blood cells, though some variation in size is visible. * **Refractility:** They appear highly refra…
2022502	The object indicated by the arrow in the figure is a "microcystis." Microcystis is a genus of bacteria that can cause microcystins, which are potent toxins. It is commonly found in warm, oxygen-rich freshwater environments and can cause liver damage if ingested.	The object indicated by the arrow in the microscopic picture of the urine sediment is a "microcystic foam."	The object indicated by the arrow in the figure is a "microcystis." Microcystis is a genus of bacteria that can cause the formation of cysts in the urine, which can be indicative of certain health conditions.	The objects indicated by the arrows in the image appear to be hyaline casts in the urine sediment. Hyaline casts are one of the most common types of urinary casts and are typically formed from Tamm-Horsfall proteins secreted by renal tubular cells. They appear as clear, colorless, and smooth structures under the microscope. Hyaline casts are often seen in normal urine but may also appear in situa…	The objects indicated by the arrows in this microscopic image appear to be hyaline casts with cellular debris. Hyaline casts are typically clear, colorless, and cylindrical in shape. The presence of cellular material within these casts can suggest that the cast was formed in response to renal tubular injury, and the debris may represent shed renal tubular cells or other renal components. Hyaline …	The objects indicated by the arrows in the image are bacterial flagella. These are thin, hair-like structures that protrude from bacterial cells and are involved in motility, helping bacteria move toward or away from certain stimuli (a process called chemotaxis). In a urine sediment, the presence of bacterial flagella is usually indicative of a bacterial urinary tract infection (UTI), as the flag…	Based on the microscopic image of urine sediment you provided, the object pointed to by the arrows is a granular cast. Here's a detailed description of its morphological features: Shape and Size: It is elongated and cylindrical with relatively parallel sides, characteristic of a cast formed in the renal tubules. Its size is consistent with the diameter of a renal tubule. Composition/Inclusions: T…	The object pointed to by the arrows in this microscopic image of urine sediment is a **granular cast**. Here's a description of its typical morphological features: * **Shape and Size:** Granular casts are typically cylindrical or cigar-shaped structures, reflecting the shape of the renal tubules where they are formed. Their size can vary in length and width. * **Composition:** They are composed o…	Based on the image you provided, the object pointed to by the arrows is a **granular cast**. Here's a description of its morphological features in this urine sediment microscopic image: * **Shape and Size:** It is an elongated, cylindrical structure with relatively parallel sides and rounded or blunt ends, characteristic of a cast formed within the renal tubules. Its length and width suggest it r…
2022503	Yes, I am ready. Based on the microscopic image of the urine sediment, the object indicated by the arrow is a "red blood cell" (RBC).	Yes, I am ready. Based on the microscopic image of the urine sediment, the object indicated by the arrow is a "red blood cell" (RBC).	Based on the image provided, the object indicated by the arrow is a "WBC" (white blood cell). The arrow points to a small, round, dark-stained cell, which is characteristic of white blood cells in urine sediment.	The objects indicated by the arrows in the image appear to be granular casts. Granular casts are formed when cellular debris or proteins accumulate within the renal tubules, leading to the formation of casts with a granular appearance. These casts can vary in size and granularity, and their presence may indicate renal pathology such as glomerulonephritis, tubular injury, or nephrotic syndrome. Gr…	The objects indicated by the arrows in this microscopic image are renal epithelial casts or cellular casts. These casts consist of renal tubular epithelial cells and can form when there is significant damage to the renal tubules. The presence of these casts suggests kidney injury, such as acute tubular necrosis or other forms of glomerular or tubular damage. Cellular casts are considered a more s…	The objects indicated by the arrows in the image are renal tubular casts. These are formed when cells or other materials from the renal tubules are molded into a cylindrical shape as they pass through the kidneys. These casts may contain various components, such as epithelial cells, red or white blood cells, or protein. This particular type of cast suggests renal pathology, especially conditions …	Based on the microscopic image of urine sediment you provided, the object pointed to by the arrows is a squamous epithelial cell. Here's a detailed description of its morphological features: Size and Shape: Squamous epithelial cells are the largest cells found in urine sediment. They are typically flat, irregular, and often have an angular or polygonal shape, as seen in the image. Nucleus: They p…	The object pointed to by the arrows in this microscopic image of urine sediment is a **squamous epithelial cell**. Here's a description of its typical morphological features: * **Size:** Squamous epithelial cells are the largest cells found in urine sediment, significantly larger than red blood cells, white blood cells, and most other epithelial cells. * **Shape:** They are typically large, flat,…	Based on the image you provided, the object pointed to by the arrows is a **squamous epithelial cell**. Here's a description of its morphological features in this urine sediment microscopic image: * **Size and Shape:** It is a large, flat, irregularly shaped cell with often angular or somewhat polygonal borders, typical of squamous cells. It is significantly larger than most other formed elements…
2022504	Yes, I am ready. Based on the image provided, the object indicated by the arrow appears to be a cyst or a bladder tumor. The arrow points to a structure that has a distinct shape and size, which is characteristic of cystic formations. The text in the image also mentions "膀胱肿瘤," which translates to "bladder tumor," further supporting the identification of the object as a cyst or tumor.	Yes, I am ready. The object indicated by the arrow in the figure is a **Whipple's vesicle**. Whipple's vesicles are small, round, vacuoles found in the urine formed fraction of the urine. They are typically seen in the presence of urinary tract infections, particularly in the presence of bacteria such as *Escherichia coli*. These vesicles are usually found in the urine formed fraction and are con…	The object indicated by the arrow in the figure is a "microcystis." Microcystis is a genus of bacteria that can cause the formation of cysts in the urine, which can be indicative of certain health conditions.	The object indicated by the arrow in the image appears to be renal tubular epithelial cells (RTECs). These cells are typically found in urine as a result of tubular injury or damage. When there is significant renal damage, such as in conditions like acute tubular necrosis (ATN), renal tubular epithelial cells may slough off from the renal tubules and appear in the urine. These cells usually have …	The object indicated by the arrow in this microscopic image is a parasite, specifically a Trichomonas vaginalis trophozoite. Trichomonas vaginalis is a flagellated protozoan parasite that can infect the urogenital tract, causing trichomoniasis, a common sexually transmitted infection (STI). The appearance of these organisms includes a pear-shaped body with a large central nucleus and flagella. Th…	The object indicated by the arrow in the image is a trichomonad. This is a type of protozoan parasite, specifically Trichomonas vaginalis, which can be found in urine samples, especially in cases of a urinary tract infection (UTI) or sexually transmitted infections (STIs). Trichomonads are characterized by their pear-shaped bodies and flagella, which allow them to be motile. Their presence in uri…	Based on the microscopic image of urine sediment you provided, the object pointed to by the arrow (and the other similar cells in the field) appears to be a transitional epithelial cell. More specifically, given their somewhat eccentric and irregular shapes, they might be from the deeper layers of the transitional epithelium, or represent slightly degenerated forms. Here's a detailed description …	The object pointed to by the arrow in this microscopic image of urine sediment is a **transitional epithelial cell** (also known as urothelial cell). Here's a description of its typical morphological features: * **Size:** Transitional epithelial cells are intermediate in size, generally larger than renal tubular epithelial cells and white blood cells, but smaller than squamous epithelial cells. *…	Based on the image you provided, the object pointed to by the arrow (and the other similar cells in the field) are **renal tubular epithelial cells (RTECs)**. Here's a description of their morphological features in this urine sediment microscopic image: * **Size and Shape:** RTECs are typically round to oval or sometimes polyhedral, varying in size but generally larger than white blood cells and …
2022505	Yes, I am ready. Based on the microscopic image provided, the object indicated by the arrow is a white blood cell.	Yes, I am ready. Based on the microscopic image of the urine sediment, the object indicated by the arrow is a "red blood cell" (RBC).	Yes, I am ready to analyze the images of the urine sediment. Based on the microscopic picture provided, I can identify the following objects indicated by the arrows: 1. The arrow on the left points to a small, round, dark-stained particle. This is likely a bacterial cystate, which is a crystalline substance formed by bacteria in the urine. 2. The arrow on the right points to a larger, round, whit…	The objects indicated by the arrows in the image appear to be waxy casts. Waxy casts are a type of urinary cast that is formed when there is a prolonged stasis of urine in the renal tubules, typically indicating severe renal disease, such as chronic kidney disease or advanced glomerulonephritis. These casts appear smooth, and they often have a pale, waxy appearance, as seen in the image. The form…	The objects indicated by the arrows in this microscopic image are bacterial rods (possibly Escherichia coli or other gram-negative bacteria). These elongated, rod-shaped bacteria are typically found in cases of urinary tract infections (UTIs). The presence of these bacteria in the urine suggests an active infection, and the clinical presentation, such as dysuria or fever, would help in confirming…	The objects indicated by the arrows in the image are fibers, which are commonly seen in urine sediment. These fibers are often artifacts that can come from various sources, such as clothing, paper, or other materials introduced during specimen collection or handling. They are not typically a concern in clinical diagnosis and do not suggest any underlying pathology. Let me know if you need further…	Based on the microscopic image of urine sediment you provided, the object pointed to by the arrows is a waxy cast. Here's a detailed description of its morphological features: Shape and Size: It is a long, cylindrical cast with sharp, well-defined, often notched or broken ends. The sides are parallel, and it has a high-refractive index, appearing very dense and opaque. Appearance: The cast has a …	The object pointed to by the arrows in this microscopic image of urine sediment is a **hyaline cast**. Here's a description of its typical morphological features: * **Shape and Size:** Hyaline casts are typically cylindrical or cigar-shaped, with parallel sides and rounded ends, reflecting the shape of the renal tubules where they are formed. Their size can vary in length and width. * **Compositi…	Based on the image you provided, the object pointed to by the arrows is a **hyaline cast**. Here's a description of its morphological features in this urine sediment microscopic image: * **Shape and Size:** It is an elongated, cylindrical structure with relatively parallel sides and often rounded or blunt ends, characteristic of a cast formed within the renal tubules. Its overall shape accurately…
2022506	Yes, I am ready to analyze the urine organic fraction morphology indicated by the arrow in the image. The object pointed by the arrow appears to be a white, square-shaped structure. Based on the description provided, this object is likely a uric acid crystal. Uric acid crystals are common in urine and can vary in shape and size. They are typically formed from the breakdown of purines, which are f…	Yes, I am ready to analyze the urine organic fraction morphology indicated by the arrow in the image. The object pointed out by the arrow appears to be a white, square-shaped structure. Based on the description provided, this object is likely a uric acid crystal. Uric acid crystals are common in the urine of individuals with gout or kidney stones and can appear as small, white, and sometimes tran…	Yes, I am ready to analyze the urine sediment image. The object indicated by the arrow appears to be a white, square-shaped structure. Based on my knowledge of urine formed fraction morphology, this could be a mineralized deposit or a uric acid crystal. However, without further context or additional images, it's difficult to determine the exact nature of the object.	The object indicated by the arrow in the image appears to be a calcium oxalate crystal. These crystals are commonly found in urine and can take various forms, with the "envelope" shape seen in the image being a characteristic appearance of calcium oxalate crystals. Calcium oxalate crystals are often present in the urine of healthy individuals, but they can also be associated with conditions like …	The object indicated by the arrow in this microscopic image appears to be a calcium oxalate crystal. These crystals are typically colorless and often appear in the shape of a square with an "X" pattern in the middle, which is characteristic of calcium oxalate. Calcium oxalate crystals are commonly found in urine, especially in acidic urine. While they can be seen in healthy individuals, they may …	The object indicated by the arrow in the image is a calcium phosphate crystal. These crystals often appear in alkaline urine and are typically characterized by their prism-like or rectangular shapes. Calcium phosphate crystals are generally considered a normal finding, but they can be associated with conditions like kidney stones, particularly in individuals with metabolic disturbances or those w…	Based on the microscopic image of urine sediment you provided, the object pointed to by the arrow is a triple phosphate crystal, also known as struvite (magnesium ammonium phosphate) crystal. Here's a detailed description of its morphological features: Shape: It is classically described as having a "coffin-lid" shape, which is perfectly exemplified in this image. They are typically prismatic and …	The object pointed to by the arrow in this microscopic image of urine sediment is a **calcium oxalate crystal, specifically the dihydrate form**. Here's a description of its typical morphological features: * **Shape:** Calcium oxalate dihydrate crystals are classically described as **envelop-shaped**, appearing as squares or octahedrons (like two pyramids joined at their bases). They often have a…	Based on the image you provided, the object pointed to by the arrow is a **calcium oxalate crystal, dihydrate form**. Here's a description of its morphological features in this urine sediment microscopic image: * **Shape:** It is classically described as an "envelope" shape or bipyramidal. In this image, it appears as a clear, colorless square with a diagonal cross or X-shape in the center, which…
2022507	Yes, I am ready. The object indicated by the arrow in the figure is a uric acid crystal.	The object indicated by the arrow in the urine sediment image is a "microcystis." Microcystis is a genus of filamentous bacteria that can be found in contaminated water and is known to cause microcystis aeruginosa, a type of toxin-producing cyanobacteria. These bacteria are typically found in warm, nutrient-rich waters and can produce harmful toxins that can be harmful to humans and animal	The object indicated by the arrow in the microscopic picture of the urine sediment is a "cystic structure."	The object indicated by the arrow in the image appears to be a renal tubular epithelial cell (RTEC). These cells typically have an irregular or oval shape and may show a granular or slightly refractile appearance under the microscope. Renal tubular epithelial cells are normally found in small numbers in the urine. Their presence in increased numbers can indicate tubular injury or damage, such as …	The object indicated by the arrow in this microscopic image appears to be a renal tubular epithelial cell (RTEC). These cells are typically seen in the urine when there is damage to the renal tubules, such as in conditions like acute tubular necrosis, interstitial nephritis, or other forms of kidney injury. The presence of these cells in the urine suggests renal tubular damage and may be a marker…	The object indicated by the arrow in the image is a renal tubular epithelial cell. These cells are shed from the renal tubules and can appear in the urine when there is damage or injury to the kidneys, such as in cases of acute tubular necrosis, interstitial nephritis, or other renal conditions. Renal tubular epithelial cells are larger than other types of cells in urine, and their presence in si…	Based on the microscopic image of urine sediment you provided, the object pointed to by the arrow appears to be an amorphous urate aggregate. Here's a detailed description of its morphological features: Appearance: It consists of a large, irregular aggregate of finely granular material. These granules are very small and often appear brownish-yellow in color (though color isn't perfectly clear in …	The object pointed to by the arrow in this microscopic image of urine sediment appears to be an **amorphous urate aggregate**. Here's a description of its typical morphological features: * **Shape:** Amorphous urates are typically seen as irregular, granular aggregates with no specific crystalline shape. They often appear as fine, powdery, or sandy material. * **Color:** In a fresh urine sample, …	Based on the image you provided, the object pointed to by the arrow appears to be a **large clump of amorphous material, likely amorphous urates or phosphates**. Given the overall granular, somewhat indistinct appearance, it's difficult to definitively distinguish between amorphous urates and phosphates without knowledge of the urine pH, but the morphology is consistent with either. Here's a desc…
2022508	The object indicated by the arrow in the microscopic picture of the urine sediment is a "red blood cell."	The object indicated by the arrow in the figure is a "microcystis." Microcystis is a genus of bacteria that can cause the formation of cysts in the urine, which can be indicative of certain health conditions.	The object indicated by the arrow in the figure is a "microcystis." Microcystis is a genus of bacteria that can cause the formation of cysts in the urine, which can be indicative of certain health conditions.	The objects indicated by the arrows in the image appear to be bacteria, likely from a urinary tract infection (UTI). The irregular shape and presence of multiple internal structures within the object suggest bacterial cells. These bacteria are commonly observed in urine sediments during UTI, where the bacteria enter the urinary tract and multiply, leading to symptoms such as hematuria, pyuria, an…	The object indicated by the arrows in this microscopic image appears to be a granular cast. Granular casts are formed when renal tubular cells or proteins degrade within the cast, creating a gritty or granular appearance. These casts are commonly associated with kidney conditions such as acute tubular necrosis, glomerulonephritis, or other forms of renal injury. The presence of granular casts in …	The objects indicated by the arrows in the image are renal tubular epithelial cells. These cells are larger than other cells typically found in urine, and their presence is often indicative of renal injury. Renal tubular epithelial cells are shed from the renal tubules and can be seen in conditions such as acute tubular necrosis, interstitial nephritis, or other forms of kidney damage. The presen…	Based on the microscopic image of urine sediment you provided, the object pointed to by the arrows is a renal tubular epithelial cell (RTEC) cast. Here's a detailed description of its morphological features: Shape and Size: It is an elongated, cylindrical structure, clearly indicating it's a cast formed within the renal tubules. The overall size and shape are typical of casts. Composition/Inclusi…	The object pointed to by the arrows in this microscopic image of urine sediment is a **renal tubular epithelial cell cast**. Here's a description of its typical morphological features: * **Shape and Size:** It is a cylindrical structure, reflecting its formation within the renal tubules. The overall size and shape are consistent with other types of casts (e.g., hyaline, granular). * **Composition…	Based on the image you provided, the object pointed to by the arrows is a **cellular cast, likely a renal tubular epithelial cell (RTEC) cast or possibly a mixed cellular cast**. Here's a description of its morphological features in this urine sediment microscopic image: * **Shape and Size:** It is an elongated, cylindrical structure with relatively parallel sides and somewhat blunt ends, consist…
2022509	The object indicated by the arrow in the figure is a uric acid crystal. Uric acid crystals are common in urine and can vary in shape and size. They are typically formed when uric acid is not fully dissolved in the urine and crystallizes out of solution.	Yes, I am ready to analyze the images of the urine sediment. Based on the provided microscopic image, the object indicated by the arrow appears to be a uric acid crystal. Uric acid crystals are typically small, needle-like, and can appear as a single crystal or multiple crystals in urine sediment. They are often found in the form of a single crystal or in clusters.	Yes, I am ready to analyze the images. The object indicated by the arrow in the figure appears to be a uric acid crystal. Urine formed fraction morphology is important for diagnosing various urinary conditions, and uric acid crystals are a common finding in the urine of individuals with gout or kidney stones.	The objects indicated by the arrows in the image appear to be uric acid crystals. These crystals often appear in a variety of shapes, but they are commonly seen as rhomboid or prism-like structures, as seen here in the image. Uric acid crystals are typically colorless, but they can sometimes show slight yellow or pinkish hues depending on the pH of the urine. The presence of uric acid crystals ca…	The objects indicated by the arrows in this microscopic image are calcium oxalate crystals. These crystals typically appear as colorless, square-shaped structures with an "X" shape in the middle, which is characteristic of calcium oxalate crystals. They are commonly found in urine and can be normal, especially in acidic urine. However, when present in large amounts, they may be associated with co…	The objects indicated by the arrows in the image are calcium phosphate crystals. These crystals are typically seen in alkaline urine and have a characteristic shape, which can appear as rectangular or pyramid-like. Calcium phosphate crystals are commonly observed in normal urine but can also be associated with conditions that promote kidney stone formation, such as metabolic disorders or high uri…	Based on the microscopic image of urine sediment you provided, the objects pointed to by the arrows (and numerous other similar objects in the field) are calcium oxalate dihydrate crystals. Here's a detailed description of their morphological features: Shape: They are classically described as colorless octahedrons, resembling "envelopes" or "pyramids" when viewed from the side. The most character…	The objects pointed to by the arrows, and indeed many of the objects visible in this microscopic image of urine sediment, are **calcium oxalate crystals, specifically the dihydrate form**. Here's a description of their typical morphological features: * **Shape:** Calcium oxalate dihydrate crystals are classically characterized by their **octahedral** shape, often described as appearing like small…	Based on the image you provided, the objects pointed to by the arrows (and indeed most of the distinct crystalline structures in the field) are **calcium oxalate crystals, dihydrate form**. Here's a description of their morphological features in this urine sediment microscopic image: * **Shape:** They are classically described as "envelope" shape or bipyramidal. In this image, they appear as clea…
2022510	Yes, I am ready. Based on the image provided, the object indicated by the arrow appears to be a uric acid crystal. Uric acid crystals are common in urine and can vary in size and shape. They are typically formed when uric acid levels in the blood are too high, often due to conditions such as gout or kidney disease.	Yes, I am ready to analyze the images of the urine sediment. Based on the provided microscopic image, the object indicated by the arrow appears to be a small, round, and clear structure. This is likely a yeast or a similar microorganism, which is common in urine sediment.	Yes, I am ready to analyze the images. The object indicated by the arrow in the figure appears to be a small, round, and somewhat granular structure. This could potentially be a yeast or a bacterial cell, but without further context or magnification, it's difficult to definitively identify the exact organism. However, based on the description and the visual characteristics, it might be a yeast ce…	The objects indicated by the arrows in the image appear to be renal epithelial cells, specifically transitional epithelial cells. These cells are typically found in the urinary tract, including the renal pelvis, ureters, bladder, and urethra. Transitional epithelial cells are characterized by their round or oval shape and may contain a large central nucleus. In urine sediment, they can be a norma…	The objects indicated by the arrows in this microscopic image appear to be yeast cells, most likely from Candida species. These cells are typically oval-shaped with budding forms, and they may be seen in urine sediment when there is a fungal infection, particularly Candida infections in the urinary tract (candiduria). The presence of yeast cells in urine should be evaluated in the context of the …	The objects indicated by the arrows in the image are yeast cells. These are commonly associated with fungal infections, often caused by Candida species. The presence of yeast in urine, particularly in high numbers, may indicate a urinary tract infection (UTI) or candidiasis, especially in individuals who are immunocompromised, diabetic, or have an indwelling catheter. Yeast cells in urine typical…	Based on the microscopic image of urine sediment you provided, the objects pointed to by the arrows appear to be dysmorphice red blood cells (RBCs). Here's a detailed description of their morphological features: Size and Shape: While some may retain a relatively round shape, many of the RBCs, particularly those indicated by the arrows, show variations in size and irregular, often distorted, fragm…	The objects pointed to by the arrows in this microscopic image of urine sediment are **red blood cells (RBCs)**. Here's a description of their typical morphological features in urine: * **Size:** They are small, biconcave discs, typically 7-8 $\mu m$ in diameter, which is roughly the size of a yeast cell. * **Shape:** In isotonic or near-isotonic urine, they appear as smooth, round, anucleated (l…	Based on the image you provided, the objects pointed to by the arrows (and several other similar cells in the field) are **white blood cells (leukocytes)**, most likely neutrophils. Here's a description of their morphological features in this urine sediment microscopic image: * **Size and Shape:** They are typically round, slightly larger than red blood cells (though red blood cells are not promi…
2022511	Yes, I am ready to analyze the urine organic fraction morphology. The object indicated by the arrow appears to be a small, elongated, and somewhat irregularly shaped structure. Based on the description and the visual characteristics, it is likely a uric acid crystal. Uric acid crystals are common in urine and can vary in shape and size. They are typically formed from the breakdown of purines, whi…	Yes, I am ready to analyze the urine organic fraction morphology indicated by the arrow in the image. Based on the provided image, the object indicated by the arrow appears to be a white blood cell.	Yes, I am ready to analyze the urine organic fraction morphology indicated by the arrow in the image. Based on the provided image, the object indicated by the arrow is a **microcystic inclusion** in the urine formed fraction.	The object indicated by the arrow in the image appears to be a phosphate crystal. Specifically, it looks like a triple phosphate crystal, which is often characterized by a rectangular or prism shape with sharp, jagged edges, as seen in the image. Triple phosphate crystals can be found in alkaline urine and are commonly associated with urinary tract infections, particularly with urease-producing b…	The object indicated by the arrow in this microscopic image is a uric acid crystal. These crystals are typically colorless, have a diamond or rhomboid shape, and are commonly found in acidic urine. Uric acid crystals are often associated with conditions such as gout, hyperuricemia, dehydration, or kidney stones when present in high quantities. If you need more information or have additional quest…	The object indicated by the arrow in the image is a calcium oxalate crystal. These crystals often appear in urine as colorless, envelope-shaped or bipyramidal structures. Calcium oxalate crystals are commonly found in acidic urine, and their presence can be normal in small quantities. However, when they are present in larger quantities, they may indicate a predisposition to forming kidney stones …	Based on the microscopic image of urine sediment you provided, the object pointed to by the arrow appears to be a calcium oxalate monohydrate crystal. Here's a detailed description of its morphological features: Shape: Unlike the more common octahedral calcium oxalate dihydrate, the monohydrate form can present in several shapes. The one indicated by the arrow strongly resembles a dumbbell or ova…	The object pointed to by the arrow in this microscopic image of urine sediment is a **calcium oxalate crystal, specifically the monohydrate form**. Here's a description of its typical morphological features: * **Shape:** Calcium oxalate monohydrate crystals are highly pleomorphic, meaning they can appear in various shapes. Common forms include: * **Dumbbell or ovoid shapes:** As seen with the obj…	Based on the image you provided, the object pointed to by the arrow (and several other similar crystals in the field) appears to be **triple phosphate crystals (also known as magnesium ammonium phosphate crystals or struvite crystals)**. Here's a description of its morphological features in this urine sediment microscopic image: * **Shape:** The crystal indicated by the arrow is prismatic, often …
2022512	Yes, I am ready. The object indicated by the arrow in the figure is a "microcystis." Microcystis is a genus of bacteria that can cause bladder cancer and is often found in urine samples.	Yes, I am ready to analyze the urine organic fraction morphology indicated by the arrow in the image. The object pointed out by the arrow appears to be a single-celled organism, likely a protozoan, based on its shape and structure. The text in the image suggests that the organism is a "cystoisospora," which is a genus of protozoa.	Yes, I am ready to analyze the images. The object indicated by the arrow in the figure appears to be a small, oval-shaped structure. Based on the description provided, this object is likely a yeast, specifically Candida, which is commonly found in urine samples.	The object indicated by the arrow in the image appears to be a parasite egg, likely from a Schistosoma species. The oval shape, along with the distinct outline and internal structures visible in the image, are typical characteristics of parasitic eggs seen in urine sediment, particularly from Schistosoma haematobium, which causes urinary schistosomiasis. The eggs are often found in the urine of i…	The object indicated by the arrow in this microscopic image appears to be a Schistosoma haematobium egg. These eggs are characteristic of schistosomiasis, a parasitic infection caused by Schistosoma species. The egg is typically oval in shape with a characteristic spine on one side. Schistosomiasis can cause urinary tract symptoms, and the presence of these eggs in urine is diagnostic of Schistos…	The object indicated by the arrow in the image is an ova (egg) of a parasite, likely from a fluke or another type of helminth, such as Schistosoma species. These eggs are typically seen in the urine of individuals infected with parasitic diseases, which are more common in regions with poor sanitation or endemic diseases. The shape and structure of the egg can help identify the specific parasite i…	Based on the microscopic image of urine sediment you provided, the object pointed to by the arrow appears to be a white blood cell (WBC) or leukocyte. More specifically, it shows some characteristics of a polymorphonuclear leukocyte (neutrophil), which is the most common type of WBC found in urine. Here's a detailed description of its morphological features: Size: WBCs are generally larger than r…	The object pointed to by the arrow in this microscopic image of urine sediment is a **c**, likely *Candida albicans*, showing some budding. Here's a description of its typical morphological features: * **Size:** Yeast cells are typically small, roughly the size of red blood cells (around 4-7 $\mu m$ in diameter), sometimes slightly larger. * **Shape:** They are usually oval or egg-shaped. * **Ref…	Based on the image you provided, the object pointed to by the arrow appears to be a **crenated red blood cell (RBC)**. Here's a description of its morphological features in this urine sediment microscopic image: * **Size and Shape:** It is a relatively small, round to oval cell. However, instead of the smooth, biconcave disc shape of normal RBCs, its surface appears shrunken, spiky, or irregular,…
2022513	Yes, I am ready. The object indicated by the arrow in the figure is a **cystic structure**.	The object indicated by the arrow in the figure is a "microcystis." Microcystis is a genus of bacteria that can cause the formation of cysts in the urine, which can be indicative of certain health conditions.	Yes, I am ready to analyze the images of the urine sediment. The object indicated by the arrow appears to be a small, circular, and round structure with a distinct boundary. Based on the description provided, it is likely a cyst or a similar type of urinary structure.	The object indicated by the arrow in the image appears to be a yeast cell, likely from a Candida species. The characteristic appearance of the cell is round, with a central nucleus, and the structure appears to contain budding forms, which is typical for yeast. Candida species can be commonly found in urine sediment, especially in patients with urinary tract infections (UTIs), diabetes, or those …	The object indicated by the arrow in this microscopic image appears to be a cyst of Trichomonas vaginalis or possibly another protozoan parasite. The cyst-like structure with internal granules is characteristic of certain protozoa, and in the case of Trichomonas vaginalis, it can be found in urine when a urinary tract infection is present. While Trichomonas vaginalis is typically identified in th…	The object indicated by the arrow in the image is a yeast cell. Specifically, this is likely a Candida species, which are commonly seen in urinary tract infections (UTIs). Yeast cells in urine typically appear as round or oval, and their presence can indicate fungal infections, especially in immunocompromised patients or those with indwelling catheters. If yeast cells are found in the urine, furt…	Based on the microscopic image of urine sediment you provided, the object pointed to by the arrow is most consistent with a spermatozoon head, or potentially a degenerate form of another cellular element, but its morphology strongly suggests a sperm head. Here's a detailed description of its morphological features based on what is visible: Size and Shape: The object is small and round to oval, wi…	The object pointed to by the arrow in this microscopic image of urine sediment is highly suggestive of an **oocyst of *Cyclospora cayetanensis*** or a similar coccidian parasite, though other possibilities like a spore or a highly refractile artifact cannot be entirely ruled out without further testing (e.g., specific stains, repeat examination, patient history). However, based on morphology, it …	Based on the image you provided, the object pointed to by the arrow is a **Yeast Cell (likely *Candida* species)**. Here's a description of its morphological features in this urine sediment microscopic image: * **Size and Shape:** It is a round to oval structure, typically smaller than red blood cells or white blood cells. Its size is quite uniform, and it maintains a distinct, spherical to ovoid…
2022514	Yes, I am ready. Based on the image provided, the object indicated by the arrow appears to be a white blood cell. The arrow points to a small, round, and slightly irregularly shaped cell with a nucleus, which is characteristic of a white blood cell.	The object indicated by the arrow in the figure is a "microcystis." Microcystis is a genus of bacteria that can cause the formation of cysts in the urine, which can be indicative of certain health conditions.	Yes, I am ready to analyze the urine organic fraction morphology indicated by the arrow in the image. The object pointed out by the arrow appears to be a small, oval-shaped cell or microorganism. Based on the context provided, this object is likely a white blood cell, which is a common finding in urine sediment samples.	The object indicated by the arrow in the image appears to be a Trichomonas vaginalis trophozoite. This is a protozoan parasite commonly found in urine, particularly in cases of trichomoniasis, a sexually transmitted infection (STI). The characteristic features of Trichomonas include its pear-shaped, flagellated body and a prominent nucleus, which can be seen in the image. The organism moves activ…	The object indicated by the arrow in this microscopic image is a Schistosoma haematobium egg. This is a characteristic egg of the Schistosoma species, which causes schistosomiasis. The egg is typically oval in shape, with a prominent spine on one side. The presence of Schistosoma haematobium eggs in urine is diagnostic of urinary schistosomiasis, which is common in regions where the disease is en…	The object indicated by the arrow in the image is a Trichomonas vaginalis trophozoite. This is a protozoan parasite that causes trichomoniasis, a common sexually transmitted infection (STI). The trophozoite is a motile, pear-shaped organism with a characteristic flagellum, which is often seen in urine sediments when a urinary tract infection is present. The presence of Trichomonas vaginalis in ur…	Based on the microscopic image of urine sediment you provided, the object pointed to by the arrow is highly characteristic of a yeast cell, likely Candida albicans, exhibiting a pseudohyphae formation or an elongated budding form. While the previous image showed simple budding yeast, this one appears to be developing into a more elongated structure. Here's a detailed description of its morphologi…	The object pointed to by the arrow in this microscopic image of urine sediment is a **Trichomonas vaginalis trophozoite**. Here's a description of its typical morphological features: * **Size:** *Trichomonas vaginalis* trophozoites are relatively small, typically ranging from 7 to 23 $\mu m$ in length, making them similar in size to or slightly larger than white blood cells. * **Shape:** They are…	Based on the image you provided, the object pointed to by the arrow is a **Yeast cell (likely *Candida* species)**. Specifically, its elongated or ovoid shape makes it consistent with yeast. Here's a description of its morphological features in this urine sediment microscopic image: * **Size and Shape:** It is an oval to somewhat elongated, tear-drop or "football" shaped structure. This particula…
2022515	Yes, I am ready. Based on the image provided, the object indicated by the arrow appears to be a uric acid crystal. Uric acid crystals are typically small, white, and kidney-shaped, and they can form in the urine when uric acid levels are high. They are often found in the urine formed fraction and can be an indicator of kidney function or other health conditions.	The object indicated by the arrow in the figure is a "microcystis." Microcystis is a genus of bacteria that can cause the formation of cysts in the urine, which can be indicative of certain health conditions.	Yes, I am ready to analyze the urine sediment image. The object indicated by the arrow appears to be a structure with a rectangular shape, possibly a cell or a cellular component. Based on the context provided, it is likely a urinary tract cell or a nephron cell. The image shows a detailed view of the urine sediment, which is useful for diagnosing urinary tract infections or other conditions.	The object indicated by the arrow in the image appears to be a calcium phosphate crystal. Calcium phosphate crystals can form in urine when the pH is alkaline. These crystals typically have a rectangular or "prism-like" shape, as seen in the image, and can be associated with conditions such as kidney stones, urinary tract infections, or metabolic disorders that alter urinary pH. The presence of t…	The object indicated by the arrow in this microscopic image is a calcium phosphate crystal. These crystals typically appear as colorless, rectangular or prism-shaped structures and are commonly found in alkaline urine. Calcium phosphate crystals can occur in normal urine but may also be seen in conditions such as kidney stones, renal tubular acidosis, or other metabolic disorders. If you need mor…	The object indicated by the arrow in the image is a calcium oxalate crystal. This crystal typically appears as colorless, square or rectangular structures with an envelope shape. Calcium oxalate crystals are commonly found in urine, especially in acidic conditions. Their presence in small amounts may be normal, but a larger quantity can indicate a risk for kidney stone formation. These crystals a…	Based on the microscopic image of urine sediment you provided, the object pointed to by the arrow (and several other similar structures in the field) is a uric acid crystal. Here's a detailed description of its morphological features: Shape: Uric acid crystals are highly pleomorphic, meaning they can appear in a variety of shapes. The classic form, as clearly seen in the image, is a rhombic plate…	The object pointed to by the arrow in this microscopic image of urine sediment is a **triple phosphate crystal**, also known as **magnesium ammonium phosphate crystal** or **struvite crystal**. Here's a description of its typical morphological features: * **Shape:** They are classically described as having a "coffin lid" shape, which is a rectangular prism with oblique ends, giving them a three-d…	Based on the image you provided, the object pointed to by the arrow is a **Calcium Oxalate Crystal, dihydrate form**. Specifically, it's part of a cluster of these crystals, with one larger, well-formed example highlighted by the arrow. Here's a description of its morphological features in this urine sediment microscopic image: * **Shape:** The crystal indicated by the arrow, and many others in t…
2023501	The image shows a microscopic view of a urine sediment. The arrows are pointing to two different types of objects. The first arrow points to a cluster of cells with a round shape and a central nucleus, which are likely to be epithelial cells. The second arrow points to a larger, more irregularly shaped cell with a prominent nucleus, which could be a squamous cell. These cells are typically found …	Based on the image provided, the object indicated by the arrow is a "Whelan-type cyst," which is a type of cystic structure found in the urine formed fraction. These cysts are typically small, round, and contain a central cavity. They can be identified by their smooth, glassy appearance and the presence of a distinct central core.	Yes, I am ready to analyze the images of the urine sediment. Based on the microscopic picture provided, I can identify the objects indicated by the arrows. The objects are likely to be crystals or mineral deposits within the urine sediment. The arrows point to small, round, and well-defined structures, which are typically indicative of crystalline formations. To provide more detailed information,…	The objects indicated by the arrows in the image appear to be bacteria in the form of cocci. These round-shaped bacterial cells are commonly found in urine sediment, often indicating a urinary tract infection (UTI). The presence of bacteria in the urine sediment suggests an active infection, which may require further microbiological evaluation and appropriate treatment. The specific shape and arr…	The objects indicated by the arrows in this microscopic image are bacteria, specifically cocci. These are spherical-shaped bacteria, and the clustering pattern seen here suggests they might be Streptococcus or Staphylococcus species. Bacterial presence in urine, especially when observed in clusters like this, suggests a urinary tract infection (UTI). The clinical significance depends on the patie…	The objects indicated by the arrows in the image are bacteria. These round or oval-shaped structures likely represent bacterial organisms, often seen in cases of urinary tract infections (UTIs). Bacteria in urine sediments may appear singly or in clusters, as seen here, and their presence in the urine is indicative of infection, particularly when accompanied by white blood cells (pus cells). The …	Based on the provided image, the objects pointed to by the arrows appear to be transitional epithelial cells. Here's a description of their morphological features as seen in the image: Size and Shape: They are generally round to oval, and somewhat larger than white blood cells but smaller than typical squamous epithelial cells. In this image, some appear in clusters of 2-4 cells, which is charact…	Based on the image provided (2023501.png), the objects pointed to by the arrows are **renal tubular epithelial cells**. Here's the description of their morphological features, which helps in their identification: * **Size:** They are typically larger than white blood cells but smaller than transitional epithelial cells. In this image, they appear to be intermediate in size compared to other cells…	Based on the microscopic image of the urine sediment, the objects pointed to by the arrows appear to be **red blood cells (RBCs) in a cluster or agglutinated state.** Here's a more detailed description of their morphological features as seen in the image: * **Size and Shape:** They are small, biconcave disc-shaped cells, although their biconcave nature is not perfectly clear in these clusters. Th…
2023502	The object indicated by the arrow in the figure is a "microcystis." Microcystis is a genus of bacteria that can cause the formation of cysts in the urine, which can be indicative of certain health conditions.	The object indicated by the arrow in the figure is a "microcystis." Microcystis is a genus of bacteria that can cause the formation of cysts in the urine, which can be indicative of certain health conditions.	Yes, I am ready to analyze the urine organic fraction morphology indicated by the arrow in the image. The object pointed out by the arrow appears to be a small, round, and dense structure, which is characteristic of a bacterial cystate. This is a common finding in urine sediment, particularly in cases of urinary tract infections.	The object indicated by the arrow in the image appears to be a red blood cell (RBC), specifically ghost cells or degenerating red blood cells. The characteristic round shape with a clear center and the surrounding rim is indicative of this type of RBC. These cells can appear when the red blood cells undergo lysis or are exposed to an environment with low osmolality, such as in dilute urine. The p…	The object indicated by the arrow in this microscopic image is a urinary parasite egg, likely from a Schistosoma species, specifically Schistosoma haematobium. This is a characteristic egg of Schistosoma, which causes schistosomiasis, a parasitic infection commonly found in areas with poor sanitation, particularly in Africa and parts of the Middle East. The Schistosoma haematobium eggs are typica…	The object indicated by the arrow in the image is a bacteria or possibly a bacterial cell with its capsule. The round, well-defined shape with a halo-like structure around it is often seen in bacteria with a thick capsule, such as Klebsiella species or Streptococcus species. The halo is due to the polysaccharide capsule surrounding the bacterial cell, which may be visible under a microscope when …	Based on the provided image, the object pointed to by the arrow is most consistent with a **red blood cell (RBC) cast**, specifically a **dysmorphic red blood cell cast**. Here's a detailed description of its morphological features: * **Overall Shape and Structure:** It has the classic cylindrical or tubular shape of a cast, indicating it was formed in the renal tubules. * **Contents:** Within th…	Based on the image provided (2023502.png), the object pointed to by the arrow is an **oval fat body**. Here's a description of its morphological features: * **Shape:** It appears as a round to oval structure. * **Appearance:** It is characterized by refractile fat droplets (lipids) within the cytoplasm of a degenerated renal tubular epithelial cell. These fat droplets often give it a "Maltese cro…	Based on the microscopic image of the urine sediment, the object pointed to by the arrow is a **red blood cell (RBC) ghost, or "ghost cell"**. Here's a detailed description of its morphological features: * **Shape:** It maintains the characteristic biconcave disc shape of a red blood cell, appearing as a circular or slightly oval structure. * **Appearance/Refractility:** The most striking feature…
2023503	The object indicated by the arrow in the figure is a "microcystis." Microcystis is a genus of bacteria that can cause microcystins, which are potent toxins. In urine formed fraction morphology, microcystis can be identified by its characteristic shape and size.	The object indicated by the arrow in the figure is a "microcystis." Microcystis is a genus of bacteria that can cause the formation of cysts in the urine, which can be indicative of certain health conditions.	The object indicated by the arrow in the figure is a "microcystis." Microcystis is a genus of bacteria that can cause the formation of cysts in the urine, which can be indicative of certain health conditions.	The objects indicated by the arrows in the image appear to be red blood cells (RBCs), specifically dysmorphic red blood cells. These cells can appear in urine when there is bleeding in the urinary tract, and they often take on irregular, fragmented shapes. Dysmorphic RBCs are typically seen in conditions such as glomerulonephritis or renal injury. These cells have an irregular or fragmented appea…	The objects indicated by the arrows in this microscopic image are red blood cells (RBCs). These cells are typically circular with a central area of pallor and are commonly found in urine when there is bleeding in the urinary tract, such as in cases of glomerulonephritis, urinary tract infections, trauma, or kidney stones. If you need further clarification or additional information, feel free to a…	The objects indicated by the arrows in the image are red blood cells (RBCs), also known as erythrocytes. These cells typically appear as round, biconcave discs with a uniform size and no nucleus. The presence of RBCs in urine (hematuria) may indicate several conditions, including urinary tract infections (UTIs), kidney stones, glomerulonephritis, trauma, or other renal conditions. The amount and …	Based on the provided image, the objects pointed to by the arrows are **red blood cells (RBCs)**. Here's a description of their morphological features: * **Shape:** They are typically biconcave discs, which appear as circular or discoid structures when viewed under a microscope. * **Size:** They are relatively uniform in size, about 7-8 micrometers in diameter, which is typically smaller than whi…	Based on the image provided (2023503.jpg), the objects pointed to by the arrows are **yeast cells**. Here's a description of their morphological features: * **Size:** They are typically oval-shaped and refractile, generally smaller than red blood cells but larger than bacteria. They vary somewhat in size, but in this image, they are consistently small and oval. * **Shape:** They are characteristi…	Based on the microscopic image of the urine sediment, the objects pointed to by the arrows are **crenated red blood cells (RBCs)**. Here's a detailed description of their morphological features: * **Shape:** Unlike the smooth, biconcave disc shape of normal RBCs, these cells exhibit an irregular, shrunken, and spiky or notched outer margin. This "spiky" appearance is characteristic of crenation. …
2023504	Yes, I am ready. The object indicated by the arrow in the figure is a "red blood cell" (RBC).	Yes, I am ready. Based on the image provided, the object indicated by the arrow appears to be a white blood cell. The arrow points to a small, round, and slightly irregularly shaped cell, which is consistent with the appearance of a white blood cell under a microscope.	Yes, I am ready to analyze the images. The arrow in the image points to a structure that appears to be a bacterial cell or a similar microorganism. Based on the description provided, it is likely a bacterium or a similar microorganism.	The objects indicated by the arrows in the image appear to be bacterial casts. Bacterial casts form when bacteria become trapped within the cast matrix, often as a result of a urinary tract infection (UTI) or pyelonephritis. The presence of these casts in the urine sediment is suggestive of an active infection within the renal tubules. Bacterial casts are typically seen in association with other …	The object indicated by the arrows in the microscopic image is a bacterial colony, likely consisting of cocci or bacilli. These organisms are common in urinary tract infections (UTIs). The bacterial cluster, as shown in the image, may be indicative of a significant bacterial load in the urine, which warrants further investigation for infection and appropriate antibiotic treatment. If you have mor…	The objects indicated by the arrows in the image appear to be bacteria or bacterial filaments. These elongated structures with a string-like appearance are typically seen in cases of urinary tract infections (UTIs), where bacteria form chains or clusters. The presence of these bacterial filaments in urine sediment could suggest an ongoing infection or contamination in the urinary system. Further …	Based on the provided image (2023504.png), the object pointed to by the arrows is a **cellular cast**, specifically appearing to be a **granular cast**, and possibly with some cellular elements still discernible within it. Here's a description of its morphological features: * **Overall Shape and Structure:** It exhibits the characteristic cylindrical or tubular shape of a cast, indicating it was …	Based on the image provided (2023504.png), the object pointed to by the arrows is a **granular cast**. Here's a description of its morphological features: * **Shape:** It is a cylindrical structure with parallel sides and often rounded or broken ends, characteristic of a cast that forms in the renal tubules. * **Composition:** It appears to be composed of granular material, which gives it a somew…	Based on the microscopic image of the urine sediment, the object pointed to by the arrows is a **granular cast**. Here's a detailed description of its morphological features: * **Shape and Size:** It is an elongated, cylindrical structure with relatively parallel sides and rounded or tapered ends, characteristic of a urinary cast. Its size is considerably larger than individual cells, reflecting …
2023505	Yes, I am ready. Based on the image, the object indicated by the arrow appears to be a cluster of cells or a cellular structure. The text in Chinese suggests that this is a type of bacteria, specifically a gram-negative bacillus. The arrow points to a cluster of rod-shaped cells, which is characteristic of gram-negative bacteria.	Yes, I am ready to analyze the urine sediment image. The object indicated by the arrow appears to be a cluster of cells or a cellular structure. Based on the morphology and typical characteristics of urine formed fraction, this could be a type of bacteria or a cellular debris. However, without additional context or a closer examination, it is difficult to definitively identify the specific organi…	Based on the image provided, the object indicated by the arrow is a **Whelan inclusion**. Whelan inclusions are spherical or oval-shaped vacuoles filled with a granular material, typically composed of cellular debris and proteins. They are commonly found in the urine of individuals with urinary tract infections, kidney stones, or other conditions that cause inflammation and cellular debris in the…	The object indicated by the arrow in the image appears to be a hyaline cast. Hyaline casts are the most common type of urinary cast and are typically composed of Tamm-Horsfall protein, which is secreted by renal tubular cells. These casts appear as clear, colorless structures and are generally seen in low numbers in the urine. They may be found in normal individuals but can also indicate certain …	The object indicated by the arrow in the urine sediment image appears to be a hyaline cast. These are often seen in urine samples and are typically associated with conditions like dehydration, fever, or renal disorders such as glomerulonephritis. The hyaline cast is formed by the aggregation of protein and cells in the renal tubules. If you'd like further clarification or have more questions, fee…	The object indicated by the arrow in the microscopic image of the urine sediment appears to be a bacterial cast. Bacterial casts are formed when bacteria in the urine aggregate within the renal tubules, combining with cellular material or protein to form a "cast." These are typically seen in urine samples of patients with urinary tract infections (UTIs) or pyelonephritis, indicating an infection …	Based on the provided image (2023505.jpg), the object pointed to by the arrow is clearly a **coarsely granular cast**. Here's a detailed description of its morphological features: * **Overall Shape and Structure:** It has the distinct cylindrical or tubular shape characteristic of a urinary cast, reflecting its formation within the renal tubules. It is relatively long and has uniform width. * **C…	Based on the image provided (2023505.jpg), the object pointed to by the arrow is a **coarsely granular cast**. Here's a description of its morphological features: * **Shape:** It is a cylindrical structure with relatively parallel sides and somewhat blunted or rounded ends, characteristic of a cast formed within the renal tubules. * **Composition:** The key feature here is the prominent, distinct…	Based on the microscopic image of the urine sediment, the object pointed to by the arrow is a **waxy cast**. Here's a detailed description of its morphological features: * **Shape and Size:** It is an elongated, cylindrical structure with distinct, often blunt or broken ends, characteristic of a urinary cast. It appears broad and rigid, suggesting its formation in dilated or chronically damaged t…
2023506	Based on the image provided, the object indicated by the arrow appears to be a rod-shaped structure. This structure is likely a type of bacteria or a cellular component within the urine sediment. The specific identification would require further analysis, but the rod-shaped morphology is consistent with certain types of bacteria or cellular structures found in urine.	Yes, I am ready to analyze the images of urine formed fraction morphology. The object indicated by the arrow appears to be a rod-shaped structure. Based on the description and the visual appearance, it is likely a type of bacteria or a cellular structure within the urine sediment.	Yes, I am ready to analyze the images of urine formed fraction morphology. The object indicated by the arrow appears to be a rod-shaped structure. Based on the morphology and typical characteristics of urine formed fraction, this object is likely a prostatic acid-fast bacillus (PAB).	The objects indicated by the arrows in the image are struvite crystals. These crystals are commonly found in urine with an alkaline pH, and they are typically associated with urinary tract infections (UTIs) caused by urease-producing bacteria such as Proteus species. Struvite crystals have a characteristic "coffin-lid" shape, which is visible in the image. In addition to being found in UTIs, stru…	The object indicated by the arrow in the urine sediment microscopic image is most likely a triple phosphate crystal (also known as struvite crystal). These crystals often appear in alkaline urine with a pH of around 8.0 and have a characteristic coffin-lid shape. They are commonly seen in urinary tract infections caused by urease-producing bacteria.	The objects indicated by the arrows in the microscopic picture of the urine sediment are struvite crystals. Struvite crystals are commonly seen in urine with a pH of 8.0 or higher. These crystals are typically associated with urinary tract infections caused by urease-producing bacteria, such as Proteus spp., which can increase the pH of urine. Struvite crystals are often found in patients with co…	Based on the provided image (2023506（pH=8.0）.jpg) and the information that the urine pH is 8.0 (alkaline), the objects pointed to by the arrows are **triple phosphate crystals**, also known as **struvite crystals** or **magnesium ammonium phosphate crystals**. Here's a detailed description of their morphological features: * **Shape:** They are highly characteristic and typically appear as colorle…	Based on the image provided (2023506.jpg) and the information that the urine pH is 8.0, the objects pointed to by the arrows are **triple phosphate crystals (Magnesium Ammonium Phosphate or Struvite)**. Here's a description of their morphological features: * **Shape:** They are classically described as "coffin-lid" shaped, which refers to prism-like crystals with three to six sides, often resembl…	Based on the microscopic image of the urine sediment and the provided urine pH of 8.0, the objects pointed to by the arrows are **Triple Phosphate Crystals (Magnesium Ammonium Phosphate Crystals)**. Here's a detailed description of their morphological features: * **Shape:** They commonly appear as colorless, highly refractile prisms, often described as "coffin-lid" shapes due to their characteris…
2023507	Yes, I am ready. Based on the image provided, the object indicated by the arrow is a "red blood cell."	The object indicated by the arrow in the figure is a "microscopic picture of a urine sediment." The object is a "microscopic picture of a urine sediment," which is a type of urine formed fraction morphology used for diagnosis. The object is a "microscopic picture of a urine sediment," which is a type of urine formed fraction morphology used for diagnosis.	The object indicated by the arrow in the figure is a "microscopic picture of a urine sediment." The object is a "microscopic picture of a urine sediment," which is a type of urine formed fraction morphology used for diagnosis. The object is a "microscopic picture of a urine sediment," which is a type of urine formed fraction morphology used for diagnosis.	The objects indicated by the arrows in the image appear to be renal tubular epithelial cells (RTECs). These cells are typically found in the urine in cases of renal tubular injury or damage. The irregular shape, presence of cytoplasm, and nucleus suggest that these are renal tubular epithelial cells, which can be shed into the urine when there is damage to the renal tubules, such as in conditions…	The object indicated by the arrows in the urine sediment microscopic image appears to be a renal tubular cell cast. This type of cast is formed in the renal tubules and may indicate kidney injury or disease. The presence of these casts in urine sediment typically suggests a condition such as acute tubular necrosis or other forms of kidney damage.	The object indicated by the arrows in the urine sediment image is epithelial cells, likely squamous epithelial cells. Squamous epithelial cells are commonly found in urine sediment, especially in samples that are collected from the lower urinary tract (such as the urethra or vagina). These cells are usually large, flat, and have a characteristic angular shape. The presence of these cells is often…	Based on the provided image (2023507.jpg), the object pointed to by the arrows is a **squamous epithelial cell**. Here's a detailed description of its morphological features: * **Size:** Squamous epithelial cells are the largest cells typically found in urine sediment. The cell in the image is quite large relative to the surrounding smaller objects (likely red blood cells or amorphous material). …	Based on the image provided (2023507.jpg), the object pointed to by the arrows is a **squamous epithelial cell**. Here's a description of its morphological features: * **Size:** They are the largest cells found in urine sediment, typically quite large and flat, as seen in the image. * **Shape:** They are irregularly shaped, flat, thin, and often polygonal with distinct borders. They can appear fo…	Based on the microscopic image of the urine sediment, the object pointed to by the arrows is a **squamous epithelial cell**. Here's a detailed description of its morphological features: * **Shape and Size:** Squamous epithelial cells are large, flat, irregularly shaped cells with distinct, angular borders. They are the largest cells typically found in urine sediment, making them easily identifiab…
2023508	Yes, I am ready. Based on the image, the object indicated by the arrow is a "Witch's broom," which is a characteristic feature of urinary tract infections, particularly caused by *Escherichia coli* (E. coli).	The object indicated by the arrow in the figure is a "microcystis." Microcystis is a genus of bacteria that can cause the formation of cysts in the urine, which can be indicative of certain health conditions.	Yes, I am ready to analyze the images. The image shows a microscopic view of urine sediment. The objects indicated by the arrows are oval-shaped structures with a clear boundary, which are likely to be crystals or other sediment particles. These structures are typically found in urine samples and can be indicative of certain medical conditions.	The objects indicated by the arrows in the image appear to be calcium oxalate crystals, specifically in the envelope shape. These crystals are commonly found in urine, especially in alkaline or neutral pH, and they are one of the most frequent types of crystals found in the urine sediment. Calcium oxalate crystals can be normal in small amounts, but in larger quantities, they can be associated wi…	The object indicated by the arrows in the urine sediment microscopic image appears to be calcium phosphate crystals. These crystals typically form in alkaline urine (pH > 7) and are often seen in conditions such as urinary tract infections, kidney stones, or metabolic disorders. The characteristic shape of these crystals is elongated and rectangular or prismatic.	The objects indicated by the arrows in the urine sediment picture are bacterial casts. These cylindrical structures are typically composed of bacteria embedded in a mucoprotein matrix. They may indicate a bacterial infection in the urinary tract, such as pyelonephritis, where the bacteria are trapped within the cast as the urine flows through the renal tubules. The presence of bacterial casts is …	Based on the provided image (2023508.jpg), the objects pointed to by the arrows are **calcium oxalate monohydrate crystals**. Here's a detailed description of their morphological features: * **Shape:** They typically appear as ovoid, dumbbell-shaped, or most commonly, as colorless, highly refractile "picket fence" or "envelope" shapes that are elongated and resemble flattened rectangles or ovals …	Based on the image provided (2023508.jpg), the objects pointed to by the arrows are **calcium oxalate dihydrate crystals**. Here's a description of their morphological features: * **Shape:** They are classically described as colorless, octahedral (eight-sided) envelopes, often resembling small squares with an "X" or cross in the center, formed by the intersection of two pyramids. This "envelope" …	Based on the microscopic image of the urine sediment, the objects pointed to by the arrows are **Calcium Oxalate Dihydrate Crystals**. Here's a detailed description of their morphological features: * **Shape:** They are classically described as colorless, octahedral (eight-sided) envelopes, often appearing as "pyramids" or "squares with an X or cross in the middle." In this image, you can clearly…
2023509	Yes, I am ready. The object indicated by the arrow in the figure is a uric acid crystal.	Yes, I am ready. Based on the image provided, the object indicated by the arrow appears to be a uric acid crystal. Urine formed fraction morphology is an important diagnostic tool for identifying potential health issues. Uric acid crystals can form in the urine due to various factors, such as kidney stones, gout, or other conditions. The presence of these crystals can provide valuable information…	Yes, I am ready to analyze the images. The object indicated by the arrow in the microscopic picture of the urine sediment appears to be a uric acid crystal. Urine formed fraction morphology is used to diagnose various conditions, and uric acid crystals are one of the key indicators.	The object indicated by the arrow in the image appears to be a struvite crystal, also known as triple phosphate crystal. These crystals typically have a "coffin-lid" shape and are commonly found in alkaline urine, especially in the presence of urinary tract infections caused by urease-producing bacteria, such as Proteus species. Struvite crystals can form in the kidneys and urinary tract and are …	The object indicated by the arrow in the urine sediment microscopic image appears to be calcium oxalate monohydrate crystals, often resembling a "dumbbell" shape or a "star." These crystals are commonly found in urine, particularly in conditions with acidic pH. They can be seen in individuals with kidney stones or disorders related to calcium metabolism.	The object indicated by the arrow in the microscopic image of the urine sediment is a uric acid crystal. Uric acid crystals can form in acidic urine and are commonly associated with conditions such as gout, dehydration, or certain metabolic disorders. They may appear in a variety of shapes, including the bipyramidal form shown in the image. The presence of uric acid crystals can also indicate a p…	Based on the provided image (2023509.png), the object pointed to by the arrow is a **spermatozoon**. Here's a detailed description of its morphological features as seen in urine sediment: * **Overall Structure:** It consists of a distinct **head** and a long, slender **tail (flagellum)**. * **Head:** The head is typically oval or pear-shaped and is highly refractile. In this image, the head is cl…	Based on the image provided (2023509.png), the object pointed to by the arrow is **calcium oxalate dihydrate crystal (an atypical form or clump/aggregate)**. While the classic "envelope" shape (square with an "X") is characteristic of calcium oxalate dihydrate, this particular crystal appears as a more complex, possibly aggregated or distorted form of these crystals. You can still discern the hig…	Based on the microscopic image of the urine sediment, the object pointed to by the arrow is a **Calcium Carbonate Crystal**. Here's a detailed description of its morphological features: * **Shape:** Calcium carbonate crystals are commonly seen as small, colorless, spherical or dumbbell-shaped structures. They can also appear as irregular granular masses. In this image, the crystal shows a more co…
2023510	Yes, I am ready. Based on the image provided, the arrow is pointing to a structure that appears to be a filamentous or elongated object. This is likely a nephroscope filament, which is a thin, thread-like structure found in urine. These filaments are typically composed of proteinaceous material and can be seen in urine formed fractions.	Yes, I am ready. Based on the image, the object indicated by the arrow appears to be a filamentous structure. It is likely a type of bacterial filament, which is a common finding in urine sediment. Filaments are long, thread-like structures that can be seen under the microscope and are often associated with bacterial infections.	Yes, I am ready to analyze the images. The arrow in the image points to a structure that appears to be a filamentous or rod-shaped organism. Based on the description provided, this object is likely a type of bacteria or protozoan. The specific identification would require further examination and comparison with known microscopic images of urine organic fraction morphology.	The objects indicated by the arrows in the image appear to be bacterial casts. These casts are formed when bacteria become trapped within the matrix of a urinary cast, typically due to a urinary tract infection (UTI) or pyelonephritis. Bacterial casts can be seen when bacteria are actively present within the renal tubules and then pass into the urine as part of the cast. The presence of bacterial…	The objects indicated by the arrows in the urine sediment microscopic image appear to be bacterial casts. These structures occur when bacteria become embedded in a protein matrix in the tubules of the kidneys, leading to their appearance in the urine sediment. The presence of these casts can be indicative of a urinary tract infection (UTI) or other kidney-related issues, such as pyelonephritis.	The image you shared shows a microscopic urine sediment, and the objects indicated by the arrows appear to be bacterial casts. Bacterial casts are formed when bacteria, often in association with pus cells, adhere to a protein matrix in the renal tubules. They may indicate a urinary tract infection (UTI) or pyelonephritis. If you need more detailed information on the morphology or implications of …	Based on the provided image (2023510.jpg), the objects pointed to by the arrows are **renal tubular epithelial cell casts**. Here's a detailed description of their morphological features: * **Overall Shape and Structure:** They exhibit the typical cylindrical or tubular shape of urinary casts, indicating their formation within the renal tubules. They are elongated with relatively uniform width. *…	Based on the image provided (2023510.jpg), the objects pointed to by the arrows are **renal tubular epithelial cell casts**. Here's a description of their morphological features: * **Shape:** They are distinctly cylindrical structures with parallel sides, indicating they formed within the lumen of renal tubules. * **Composition:** The casts are composed of renal tubular epithelial cells embedded …	Based on the microscopic image of the urine sediment, the objects pointed to by the arrows are **renal tubular epithelial cell casts (RTEC casts)**. Here's a detailed description of their morphological features: * **Shape and Size:** These are elongated, cylindrical structures (casts) that have formed within the renal tubules. Their size and shape are consistent with other types of urinary casts.…
2023511	Yes, I am ready to analyze the urine sediment image. The object indicated by the arrow appears to be a cluster of oval-shaped structures with a distinct internal pattern. Based on the morphology and typical characteristics of urine formed fraction, I can identify these structures as being composed of uric acid crystals.	Yes, I am ready. The object indicated by the arrow in the figure is a cluster of three oval-shaped structures with a distinct internal pattern. These structures are characteristic of the urine formed fraction, which typically includes cells and other cellular components. The arrow points to a group of cells that are likely to be part of the urinary tract, such as renal tubular cells or other cell…	Yes, I am ready to analyze the images of the urine sediment. The image shows a microscopic view of urine sediment, and the arrow is pointing to a cluster of oval-shaped objects. Based on the morphology and typical characteristics of urine formed fraction, the objects indicated by the arrow are likely to be bacteria.	The object indicated by the arrow in the image appears to be renal epithelial cells, specifically transitional epithelial cells. These cells are typically found in the urinary tract, including the renal pelvis, ureters, bladder, and urethra. Transitional epithelial cells are usually round or oval in shape, with a central nucleus. They are often found in small numbers in normal urine but can appea…	The object indicated by the arrow in the urine sediment image is a renal tubular epithelial cell. These cells are derived from the lining of the renal tubules and may appear in urine under conditions like tubular injury, inflammation, or certain kidney diseases.	The object indicated by the arrow in the image is a renal epithelial cell cluster. These cells are typically shed from the renal tubules, and the presence of these clusters in the urine sediment may suggest tubular damage or injury. It is important to investigate further, as it could indicate conditions like acute tubular necrosis or other forms of kidney injury. Let me know if you need more deta…	Based on the provided image (2023511.jpg), the object pointed to by the arrow is a cluster of **transitional epithelial cells**. Here's a detailed description of their morphological features: * **Size and Shape:** The individual cells within the cluster are round to pear-shaped, and of variable size, generally larger than white blood cells and renal tubular epithelial cells, but smaller than squa…	Based on the image provided (2023511.jpg), the object pointed to by the arrow is a **cluster of renal tubular epithelial cells**. Here's a description of their morphological features: * **Size:** The individual cells are typically larger than white blood cells but smaller than transitional epithelial cells. * **Shape:** The cells are somewhat round to polyhedral, and in this image, they appear to…	Based on the microscopic image of the urine sediment, the object pointed to by the arrow is a **cluster of Red Blood Cells (RBCs)**. Here's a detailed description of its morphological features: * **Shape and Size:** The individual cells within the cluster are round, biconcave disc-shaped (though the biconcavity might be less obvious in a cluster), and relatively uniform in size, consistent with r…
2023512	Yes, I am ready. Based on the microscopic image of the urine sediment, the object indicated by the arrow appears to be a white blood cell. The arrow points to a small, round, and slightly irregularly shaped cell with a nucleus, which is characteristic of a white blood cell.	Yes, I am ready. Based on the image provided, the object indicated by the arrow appears to be a white blood cell. The arrow points to a small, round, and slightly irregularly shaped cell, which is consistent with the appearance of a white blood cell under a microscope.	Yes, I am ready to analyze the images of the urine sediment. Based on the microscopic picture provided, the arrow points to a specific object. The text below the image mentions the name of the object as "尿胆红素结晶," which translates to "urine bilirubin crystals." These crystals are typically formed due to the presence of bilirubin in the urine, which can occur in conditions such as liver disease or …	The objects indicated by the arrows in the image appear to be fibers. These fibers could be from a variety of sources, including cotton fibers from clothing, fibers from bedding, or other environmental contaminants that can accidentally end up in urine samples during collection or processing. They appear as long, thread-like structures under the microscope, and their presence does not typically i…	The object indicated by the arrows in the urine sediment is bacterial cast. Bacterial casts are formed in the renal tubules and are composed of a matrix of mucoproteins along with bacterial elements. Their presence in urine can indicate a urinary tract infection (UTI) or pyelonephritis.	The object indicated by the arrows in the image appears to be hyaline casts. Hyaline casts are the most common type of urinary cast and are typically composed of a matrix of Tamm-Horsfall protein. The presence of hyaline casts in urine can be a normal finding, but their number may increase in situations involving dehydration, fever, or kidney diseases like glomerulonephritis or acute tubular necr…	Based on the provided image (2023512.jpg), the objects pointed to by the arrows are **mucus threads**. Here's a detailed description of their morphological features: * **Appearance:** Mucus threads are typically long, slender, wavy, and often translucent structures. They can vary in width and refractivity. In the image, the arrows point to distinct, elongated, somewhat irregular, and faintly refr…	Based on the image provided (2023512.jpg), the objects pointed to by the arrows are **mucus threads (or mucin threads)**. Here's a description of their morphological features: * **Shape:** They appear as long, thin, wavy, ribbon-like or filamentous structures. They can be straight, coiled, or crumpled. * **Refractility:** They are usually colorless and translucent, appearing somewhat refractile b…	Based on the microscopic image of the urine sediment, the objects pointed to by the arrows are **mucus threads**. Here's a detailed description of their morphological features: * **Shape and Size:** Mucus threads are long, thin, wavy, and often convoluted structures. They vary considerably in length and width, appearing as delicate, ribbon-like strands. * **Appearance/Refractility:** They are typ…
2023513	Yes, I am ready. The object indicated by the arrow in the figure is a uric acid crystal. Urine formed fraction morphology is used to diagnose various conditions, and uric acid crystals are a common finding in certain urinary disorders.	Yes, I am ready. Based on the image, the object indicated by the arrow appears to be a white blood cell. The arrow points to a small, round, and slightly irregularly shaped cell with a nucleus, which is characteristic of a white blood cell.	Yes, I am ready to analyze the urine sediment image. The object indicated by the arrow appears to be a cyst or a bladder tumor, as suggested by the description provided.	The object indicated by the arrow in the image appears to be a yeast cell, likely from Candida species. These cells are typically round and show budding forms, which is characteristic of yeast organisms. The presence of Candida in urine can indicate a Candida urinary tract infection (UTI), especially in immunocompromised patients or those who have had prolonged antibiotic use. If you need further…	The object indicated by the arrow in the urine sediment is a renal tubular epithelial cell. These cells are shed from the renal tubules into the urine. The presence of renal tubular epithelial cells in urine may indicate kidney injury, such as in cases of acute tubular necrosis or other renal conditions.	The object indicated by the arrow in the image is a white blood cell (WBC), specifically a pus cell. White blood cells in the urine sediment are typically associated with urinary tract infections (UTIs), pyelonephritis, or other inflammatory conditions of the urinary system. The presence of a significant number of WBCs in the urine can suggest an ongoing infection or inflammation. Feel free to as…	Based on the provided image (2023513.jpg), the object pointed to by the arrow is a **renal tubular epithelial cell (RTEC)**. Here's a detailed description of its morphological features: * **Size and Shape:** RTECs are typically round to oval or sometimes columnar, and are generally larger than white blood cells (neutrophils) but smaller than transitional or squamous epithelial cells. The cell in …	Based on the image provided (2023513.jpg), the object pointed to by the arrow is a **white blood cell (leukocyte)**. Here's a description of its morphological features: * **Size:** White blood cells (predominantly neutrophils in urine) are typically slightly larger than red blood cells but smaller than most epithelial cells (except sometimes smaller renal tubular cells). In this image, it appears…	Based on the microscopic image of the urine sediment, the object pointed to by the arrow is a **white blood cell (WBC)**, likely a neutrophil, possibly undergoing some degeneration or in an amoeboid form. Here's a detailed description of its morphological features: * **Shape and Size:** It is a roughly spherical cell, larger than a red blood cell but generally smaller than squamous epithelial cel…
2023514	Yes, I am ready. The object indicated by the arrow in the figure is a "Whipple's tubercle."	Yes, I am ready. The object indicated by the arrow in the figure is a "leukocyte," which is a type of white blood cell.	The object indicated by the arrow in the microscopic picture of the urine sediment is a "cyst".	The objects indicated by the arrows in the image appear to be bacterial cells, likely from a gram-negative bacteria such as Escherichia coli or another uropathogenic species. These bacteria are often seen in urine samples of patients with urinary tract infections (UTIs), and they may appear as elongated, rod-shaped structures. The presence of bacteria in the urine sediment suggests an infection, …	The object indicated by the arrow in the urine sediment is a bacterial cell. This could be an indication of a urinary tract infection (UTI). The presence of bacteria in the urine is often associated with infection in the urinary tract, such as cystitis or pyelonephritis.	The objects indicated by the arrows in the image appear to be bacterial forms, likely bacteria in the urine sediment. The presence of bacteria in the urine is commonly associated with a urinary tract infection (UTI), particularly if accompanied by white blood cells (pus cells), which would suggest an infectious or inflammatory process in the urinary tract. If you need further details or clarifica…	Based on the provided image (2023514.jpg), the objects pointed to by the arrows are **yeast cells with budding and pseudohyphae formation**. Here's a detailed description of their morphological features: * **Yeast Cells (Ovoid/Oval Shapes):** Many individual yeast cells are visible throughout the field. They are typically oval or round, slightly smaller than red blood cells, and highly refractile…	Based on the image provided (2023514.jpg), the objects pointed to by the arrows are **yeast cells, some of which are budding, and potentially pseudohyphae**. Here's a description of their morphological features: * **Size and Shape:** The individual yeast cells are typically oval or ovoid and vary in size, generally smaller than red blood cells but larger than bacteria. * **Budding:** A distinctiv…	Based on the microscopic image of the urine sediment, the objects pointed to by the arrows are **yeast cells, some of which are budding, and potentially some pseudohyphae**. Here's a detailed description of their morphological features: * **Shape and Size:** The most prominent features are the oval or ovoid structures, consistent in size with red blood cells (though often slightly larger or more …
2023515	Yes, I am ready to analyze the urine sediment image. The image shows a microscopic view of urine sediment, and I can identify the objects indicated by the arrows. The object pointed by the first arrow appears to be a cyst or a bladder tumor, and the object pointed by the second arrow seems to be a fibrous or scaly structure, possibly a bladder tumor or a cyst wall.	The object indicated by the arrow in the figure is a "microscopic urine sediment." The image shows a detailed view of the urine formed fraction morphology, which is crucial for diagnosing various medical conditions. The arrows point to specific structures within the urine sample, which can be indicative of different types of microorganisms or other substances present in the urine.	Based on the image provided, the object indicated by the arrow is a **Whipple's vesicle**. Whipple's vesicles are small, eosinophilic (pink-staining) vesicles that can be found in the urine of individuals with Whipple's disease. They are typically seen in the urine formed fraction and are considered a diagnostic clue for the condition.	The objects indicated by the arrows in the image appear to be Trichomonas vaginalis trophozoites. This is a protozoan parasite, typically associated with urinary tract infections (UTIs), especially in females. The trophozoites are characterized by their oval shape and the presence of multiple flagella, which help them move. Trichomonas vaginalis can cause symptoms like urethritis and vaginitis in…	The object indicated by the arrows in the urine sediment is a white blood cell (WBC), specifically a neutrophil. The presence of white blood cells in the urine is often a sign of inflammation or infection in the urinary tract, such as a urinary tract infection (UTI) or pyelonephritis.	The objects indicated by the arrows in the image are renal tubular epithelial cells. These cells are shed from the lining of the renal tubules and can be found in the urine sediment. Their presence is often associated with conditions such as acute tubular necrosis (ATN), renal injury, or glomerulonephritis. The presence of these cells can be an important indicator of kidney damage. Let me know if…	Based on the provided image (2023515.jpg), the objects pointed to by the arrows are **transitional epithelial cells**, likely in a cluster or undergoing some form of degeneration/swelling. Here's a detailed description of their morphological features: * **Size and Shape:** These cells are variable in size, generally larger than white blood cells and renal tubular epithelial cells, but smaller tha…	Based on the image provided (2023515.jpg), the objects pointed to by the arrows are **transitional epithelial cells**. Here's a description of their morphological features: * **Size:** They are intermediate in size, generally larger than renal tubular epithelial cells and white blood cells, but smaller than squamous epithelial cells. * **Shape:** They exhibit a wide variety of shapes, which is ch…	Based on the microscopic image of the urine sediment, the objects pointed to by the arrows are **transitional epithelial cells**. Here's a detailed description of their morphological features: * **Shape and Size:** Transitional epithelial cells (also known as urothelial cells) are polymorphic, meaning they can vary significantly in shape depending on their origin within the urinary tract and how …
